# Supplementary material for: Assessing the Gene Content of the Megagenome: Sugar Pine (Pinus lambertiana)
Source: G3 (Bethesda). 2016 Oct 31;6(12):3787–802. doi: 10.1534/g3.116.032805 (PMC5144951; doi:10.1534/g3.116.032805)
Supplement: Supplemental Material [file supp_g3.116.032805_TableS1.xls]

## Sheet: Sample by Technology list
Table S1. Tissue sample description and sequencing statistics
A Illumina libraries
Sample name	Tissue	Description	Technology	Number of reads after QC	Total trinity 'genes'	Total trinity transcripts
BRN	needle	Blister Resistant needles (LCO2-03)	HiSeq	264207835	73581	112529
DCR	root	seedling was not drought-stressed	HiSeq	232870127	100782	150944
DCS	stem	seedling was not drought-stressed	HiSeq	272808440	64239	104148
Embryo	seed	germinating sugar pine seed	HiSeq	232349072	50340	79393
JASS	stem	Methyl jasmonate treatment for 5 hrs	HiSeq	255543502	58239	92768
NACLR	root	root after NaCl treatment	HiSeq	237568138	68961	101178
S	female cones	2 cm female cones	HiSeq	241875834	51363	79350
V	female cones	female cones at the time of pollination	HiSeq	271381487	71438	110173
WS	stem	stem after wounding	HiSeq	268217058	71226	110544
BRS	stem	Blister Resistant stem (LCO2-03)	MiSeq	33374491	64531	94955
SDN	needle	seedling slowly drought-stressed	MiSeq	32947205	69877	95471
K	pollen	pollen	MiSeq	33131689	69359	102314
Basket	root, stem and needles	"basket stage" seedling	MiSeq	33725577	52998	80065
Embryo	seed	germinating sugar pine seed	MiSeq	28838541	48942	73271
M	female cones	early female cones (2 weeks) before pollination	MiSeq	37166765	115809	155024
P	pollen cones	pollen cones	MiSeq	27597667	71414	102389
B PacBio libraries
Sample name	Tissue	Description	size selection	Number SMRT cells	Reads of Insert after QC	Number of full-length non-chimeric reads	Percentage of chimeric (artificial concatemer) reads	Number of consensus isoforms	Number of polished low-quality isoforms	Number of polished high-quality isoforms
DCS	stem	seedling was not drought-stressed	1 Kb	4	201744	102092	0.15	77603	2564	6574
DCS	stem	seedling was not drought-stressed	2 Kb	4	259868	103022	0.3	81386	2398	5646
Embryo	seed	germinating sugar pine seed	1 Kb	1	60646	14343	0.31	10890	497	835
Embryo	seed	germinating sugar pine seed	2 Kb	4	256631	125057	0.34	88710	2881	9854
Embryo	seed	germinating sugar pine seed	3-6 Kb	1	44815	19413	0.34	14100	1090	539
S	female cones	2 cm female cones	1 Kb	3	162898	61611	0.34	46531	2062	3780
S	female cones	2 cm female cones	2 Kb	4	224284	84540	0.23	64185	2563	5487
S	female cones	2 cm female cones	3-6 Kb	3	249945	85231	0.28	60218	41383	18834
V	female cones	female cones at the time of pollination	1 Kb	4	228401	111972	0.16	67126	3158	9830
V	female cones	female cones at the time of pollination	2 Kb	4	199885	83411	0.19	55594	3415	5117
V	female cones	female cones at the time of pollination	3-6 Kb	3	238685	82948	0.43	53428	34317	19111
