# Supplementary material for: Assessing the Gene Content of the Megagenome: Sugar Pine (Pinus lambertiana)
Source: G3 (Bethesda). 2016 Oct 31;6(12):3787–802. doi: 10.1534/g3.116.032805 (PMC5144951; doi:10.1534/g3.116.032805)
Supplement: Supplemental Material [file supp_g3.116.032805_TableS2.xls]

## Sheet: Sheet1
Table S2. Number of raw transcripts (before transcript selection) with similarity to ribosomal RNA
		Long subunit rRNA			Small subunit rRNA
Technology	library	num seqs	%		num seqs	%
Illumina	BRN	67	0,06		56	0,05
Illumina	BRS	51	0,05		40	0,04
Illumina	Basket	47	0,06		34	0,04
Illumina	DCR	117	0,08		79	0,05
Illumina	DCS	69	0,07		51	0,05
Illumina	E	60	0,08		41	0,05
Illumina	JASS	65	0,07		58	0,06
Illumina	K_S1	68	0,07		52	0,05
Illumina	M_S1	90	0,06		63	0,04
Illumina	NACLR	150	0,15		95	0,09
Illumina	Neg_S1	45	0,06		30	0,04
Illumina	P	78	0,08		55	0,05
Illumina	SDN	72	0,08		56	0,06
Illumina	S	67	0,08		50	0,06
Illumina	V	64	0,06		44	0,04
Illumina	WS	71	0,06		55	0,05
PacBio	DCS	5992	2,92		4097	2,00
PacBio	E	4999	3,15		4170	2,63
PacBio	S	5317	3,64		5550	3,80
PacBio	V	2558	1,47		3287	1,89
