# Supplementary material for: Assessing the Gene Content of the Megagenome: Sugar Pine (Pinus lambertiana)
Source: G3 (Bethesda). 2016 Oct 31;6(12):3787–802. doi: 10.1534/g3.116.032805 (PMC5144951; doi:10.1534/g3.116.032805)
Supplement: Supplemental Material [file supp_g3.116.032805_TableS3.xls]

## Sheet: Sheet1
Table S3. Splice variant counting in female cones (S and V) and embryo (E) libraries
Description	Total Transcripts
Exon skipping	277
Intron retention	1100
Alternative start	92284
Premature stop	92158
