# Supplementary material for: Assessing the Gene Content of the Megagenome: Sugar Pine (Pinus lambertiana)
Source: G3 (Bethesda). 2016 Oct 31;6(12):3787–802. doi: 10.1534/g3.116.032805 (PMC5144951; doi:10.1534/g3.116.032805)
Supplement: Supplemental Material [file supp_g3.116.032805_TableS4.xls]

## Sheet: JASS
Table S4. Statistically significant Gene Ontology (GO) terms identified in differentially expressed transcript sets
GO-ID	Term	Category	FDR	P-Value	#Test	#Ref	#notAnnotTest	#notAnnotRef	Over/Under
GO:0005618	cell wall	C	2.00971e-13	4.91789e-17	72	282	1053	14886	OVER
GO:0030312	external encapsulating structure	C	2.00971e-13	5.76923e-17	72	283	1053	14885	OVER
GO:0005576	extracellular region	C	5.43683e-13	2.34111e-16	101	517	1024	14651	OVER
GO:0050896	response to stimulus	P	6.24999e-13	3.58834e-16	368	3298	757	11870	OVER
GO:0071944	cell periphery	C	1.51136e-12	1.08466e-15	187	1332	938	13836	OVER
GO:0043531	ADP binding	F	1.79553e-11	1.54631e-14	85	421	1040	14747	OVER
GO:0048046	apoplast	C	5.32884e-09	5.35409e-12	50	199	1075	14969	OVER
GO:0071555	cell wall organization	P	7.68357e-09	9.90677e-12	81	448	1044	14720	OVER
GO:0051567	histone H3-K9 methylation	P	7.68357e-09	9.92566e-12	28	64	1097	15104	OVER
GO:0045229	external encapsulating structure organization	P	1.69567e-08	2.43386e-11	82	466	1043	14702	OVER
GO:0061647	histone H3-K9 modification	P	3.37306e-08	5.32562e-11	28	70	1097	15098	OVER
GO:0071554	cell wall organization or biogenesis	P	4.9037e-08	8.44616e-11	88	534	1037	14634	OVER
GO:0006305	DNA alkylation	P	6.31728e-08	1.26944e-10	29	79	1096	15089	OVER
GO:0006306	DNA methylation	P	6.31728e-08	1.26944e-10	29	79	1096	15089	OVER
GO:0006270	DNA replication initiation	P	7.57598e-08	1.63111e-10	22	43	1103	15125	OVER
GO:0044728	DNA methylation or demethylation	P	8.41607e-08	2.05358e-10	29	81	1096	15087	OVER
GO:0006304	DNA modification	P	8.41607e-08	2.05358e-10	29	81	1096	15087	OVER
GO:0042221	response to chemical	P	1.90332e-07	4.91742e-10	182	1508	943	13660	OVER
GO:0009506	plasmodesma	C	4.21678e-07	1.2105e-09	75	448	1050	14720	OVER
GO:0055044	symplast	C	4.21678e-07	1.2105e-09	75	448	1050	14720	OVER
GO:0005911	cell-cell junction	C	9.4775e-07	2.85672e-09	75	457	1050	14711	OVER
GO:0030054	cell junction	C	9.53753e-07	3.01171e-09	75	458	1050	14710	OVER
GO:0006950	response to stress	P	1.49869e-06	4.9476e-09	208	1845	917	13323	OVER
GO:0008283	cell proliferation	P	1.49916e-06	5.16433e-09	31	109	1094	15059	OVER
GO:0065007	biological regulation	P	3.95957e-06	1.42083e-08	333	3344	792	11824	OVER
GO:0046686	response to cadmium ion	P	6.04105e-06	2.32473e-08	54	296	1071	14872	OVER
GO:0050789	regulation of biological process	P	6.04105e-06	2.34116e-08	318	3179	807	11989	OVER
GO:0034968	histone lysine methylation	P	9.93722e-06	3.99372e-08	30	114	1095	15054	OVER
GO:0018022	peptidyl-lysine methylation	P	1.29613e-05	5.54202e-08	30	116	1095	15052	OVER
GO:0009505	plant-type cell wall	C	1.29613e-05	5.58114e-08	23	70	1102	15098	OVER
GO:0010038	response to metal ion	P	1.47517e-05	6.56383e-08	57	330	1068	14838	OVER
GO:0018205	peptidyl-lysine modification	P	1.56046e-05	7.16731e-08	38	177	1087	14991	OVER
GO:0005886	plasma membrane	C	1.93945e-05	9.18645e-08	134	1101	991	14067	OVER
GO:0005975	carbohydrate metabolic process	P	2.1891e-05	1.06832e-07	174	1539	951	13629	OVER
GO:0010035	response to inorganic substance	P	2.3956e-05	1.20348e-07	83	582	1042	14586	OVER
GO:0004553	hydrolase activity, hydrolyzing O-glycosyl compounds	F	2.60142e-05	1.34421e-07	61	375	1064	14793	OVER
GO:0016043	cellular component organization	P	3.25667e-05	1.72954e-07	215	2020	910	13148	OVER
GO:0050794	regulation of cellular process	P	3.47569e-05	1.89574e-07	278	2763	847	12405	OVER
GO:0016572	histone phosphorylation	P	4.15107e-05	2.32369e-07	16	36	1109	15132	OVER
GO:0071669	plant-type cell wall organization or biogenesis	P	4.74831e-05	2.72617e-07	41	212	1084	14956	OVER
GO:0016798	hydrolase activity, acting on glycosyl bonds	F	4.83318e-05	2.98686e-07	62	396	1063	14772	OVER
GO:0009664	plant-type cell wall organization	P	4.83318e-05	3.01538e-07	32	142	1093	15026	OVER
GO:0010393	galacturonan metabolic process	P	4.83318e-05	3.05239e-07	24	85	1101	15083	OVER
GO:0045488	pectin metabolic process	P	4.83318e-05	3.05239e-07	24	85	1101	15083	OVER
GO:0016571	histone methylation	P	7.06546e-05	4.5636e-07	30	130	1095	15038	OVER
GO:0006261	DNA-dependent DNA replication	P	8.06681e-05	5.32615e-07	26	102	1099	15066	OVER
GO:0071840	cellular component organization or biogenesis	P	9.14412e-05	6.1687e-07	229	2220	896	12948	OVER
GO:0032553	ribonucleotide binding	F	0.000178495	1.22976e-06	278	2826	847	12342	OVER
GO:0006260	DNA replication	P	0.000193271	1.35931e-06	35	176	1090	14992	OVER
GO:0001883	purine nucleoside binding	F	0.000320209	2.4039e-06	273	2790	852	12378	OVER
GO:0032550	purine ribonucleoside binding	F	0.000320209	2.4039e-06	273	2790	852	12378	OVER
GO:0032555	purine ribonucleotide binding	F	0.000320209	2.41722e-06	273	2791	852	12377	OVER
GO:0097367	carbohydrate derivative binding	F	0.000320209	2.4906e-06	279	2864	846	12304	OVER
GO:0032549	ribonucleoside binding	F	0.000320209	2.51347e-06	274	2804	851	12364	OVER
GO:0001882	nucleoside binding	F	0.000320209	2.52784e-06	274	2805	851	12363	OVER
GO:0017076	purine nucleotide binding	F	0.000372007	2.99015e-06	273	2798	852	12370	OVER
GO:0051716	cellular response to stimulus	P	0.000398283	3.25852e-06	191	1828	934	13340	OVER
GO:0005976	polysaccharide metabolic process	P	0.000425817	3.64743e-06	81	614	1044	14554	OVER
GO:0034660	ncRNA metabolic process	P	0.000425817	3.66248e-06	6	366	1119	14802	UNDER
GO:0016052	carbohydrate catabolic process	P	0.000425817	3.66715e-06	63	437	1062	14731	OVER
GO:0009888	tissue development	P	0.000456424	3.99625e-06	75	556	1050	14612	OVER
GO:0010033	response to organic substance	P	0.000586848	5.22242e-06	125	1088	1000	14080	OVER
GO:0032559	adenyl ribonucleotide binding	F	0.00071229	6.44097e-06	246	2497	879	12671	OVER
GO:0006952	defense response	P	0.00071506	6.61309e-06	88	698	1037	14470	OVER
GO:0007154	cell communication	P	0.00071506	6.67129e-06	158	1466	967	13702	OVER
GO:0042545	cell wall modification	P	0.000787616	7.66762e-06	25	113	1100	15055	OVER
GO:0006479	protein methylation	P	0.000787616	7.68736e-06	30	149	1095	15019	OVER
GO:0008213	protein alkylation	P	0.000787616	7.68736e-06	30	149	1095	15019	OVER
GO:0030554	adenyl nucleotide binding	F	0.000807465	7.997e-06	246	2504	879	12664	OVER
GO:0009957	epidermal cell fate specification	P	0.00105092	1.0559e-05	11	23	1114	15145	OVER
GO:0005773	vacuole	C	0.00106732	1.08769e-05	56	389	1069	14779	OVER
GO:0051052	regulation of DNA metabolic process	P	0.00113566	1.17364e-05	23	101	1102	15067	OVER
GO:0043167	ion binding	F	0.00128952	1.35115e-05	488	5580	637	9588	OVER
GO:0040007	growth	P	0.00152088	1.6154e-05	54	373	1071	14795	OVER
GO:0007165	signal transduction	P	0.00155123	1.68217e-05	145	1345	980	13823	OVER
GO:0016570	histone modification	P	0.00155123	1.73251e-05	32	172	1093	14996	OVER
GO:0030570	pectate lyase activity	F	0.00155123	1.74988e-05	9	15	1116	15153	OVER
GO:0030855	epithelial cell differentiation	P	0.00155123	1.75896e-05	12	30	1113	15138	OVER
GO:0009913	epidermal cell differentiation	P	0.00155123	1.75896e-05	12	30	1113	15138	OVER
GO:0044700	single organism signaling	P	0.00178315	2.04753e-05	147	1375	978	13793	OVER
GO:0006275	regulation of DNA replication	P	0.00226252	2.63045e-05	18	70	1107	15098	OVER
GO:0008544	epidermis development	P	0.00250608	2.9496e-05	12	32	1113	15136	OVER
GO:0016762	xyloglucan:xyloglucosyl transferase activity	F	0.0028533	3.43792e-05	11	27	1114	15141	OVER
GO:0023052	signaling	P	0.0028533	3.44018e-05	147	1386	978	13782	OVER
GO:0045490	pectin catabolic process	P	0.00298351	3.63999e-05	14	45	1111	15123	OVER
GO:0042744	hydrogen peroxide catabolic process	P	0.00383194	4.73224e-05	13	40	1112	15128	OVER
GO:0060429	epithelium development	P	0.00383194	4.78511e-05	12	34	1113	15134	OVER
GO:1901137	carbohydrate derivative biosynthetic process	P	0.0038862	4.90865e-05	16	530	1109	14638	UNDER
GO:0007010	cytoskeleton organization	P	0.00401982	5.1705e-05	46	314	1079	14854	OVER
GO:0016837	carbon-oxygen lyase activity, acting on polysaccharides	F	0.00401982	5.19282e-05	9	18	1116	15150	OVER
GO:0015074	DNA integration	P	0.00435184	5.68419e-05	2	209	1123	14959	UNDER
GO:0051188	cofactor biosynthetic process	P	0.00444473	5.86932e-05	3	242	1122	14926	UNDER
GO:0016569	covalent chromatin modification	P	0.00481346	6.42532e-05	33	198	1092	14970	OVER
GO:0000911	cytokinesis by cell plate formation	P	0.00486221	6.56941e-05	20	91	1105	15077	OVER
GO:0043168	anion binding	F	0.00486221	6.62997e-05	297	3214	828	11954	OVER
GO:0061505	DNA topoisomerase II activity	F	0.00675615	9.47262e-05	11	31	1114	15137	OVER
GO:0003918	DNA topoisomerase type II (ATP-hydrolyzing) activity	F	0.00675615	9.47262e-05	11	31	1114	15137	OVER
GO:1902410	mitotic cytokinetic process	P	0.00675615	9.67167e-05	20	94	1105	15074	OVER
GO:0032506	cytokinetic process	P	0.00675615	9.67167e-05	20	94	1105	15074	OVER
GO:0045814	negative regulation of gene expression, epigenetic	P	0.00675615	9.79433e-05	22	110	1103	15058	OVER
GO:0006342	chromatin silencing	P	0.00675615	9.79433e-05	22	110	1103	15058	OVER
GO:0048589	developmental growth	P	0.00696378	0.000102694	42	287	1083	14881	OVER
GO:0034470	ncRNA processing	P	0.00696378	0.000102952	4	256	1121	14912	UNDER
GO:0001708	cell fate specification	P	0.00709055	0.000106374	13	44	1112	15124	OVER
GO:0006268	DNA unwinding involved in DNA replication	P	0.00709055	0.000106862	4	1	1121	15167	OVER
GO:0009740	gibberellic acid mediated signaling pathway	P	0.00743737	0.000113157	14	51	1111	15117	OVER
GO:0010583	response to cyclopentenone	P	0.00748118	0.000114897	15	58	1110	15110	OVER
GO:0018193	peptidyl-amino acid modification	P	0.00765406	0.000118651	43	295	1082	14873	OVER
GO:0051301	cell division	P	0.00767176	0.000120026	41	278	1084	14890	OVER
GO:0005507	copper ion binding	F	0.00823483	0.000130017	27	151	1098	15017	OVER
GO:0044712	single-organism catabolic process	P	0.00867304	0.000138181	89	775	1036	14393	OVER
GO:0045165	cell fate commitment	P	0.00961616	0.000154587	13	46	1112	15122	OVER
GO:0070085	glycosylation	P	0.010274	0.000167579	1	168	1124	15000	UNDER
GO:0006970	response to osmotic stress	P	0.010274	0.000168112	56	429	1069	14739	OVER
GO:0051225	spindle assembly	P	0.0103722	0.000172696	12	40	1113	15128	OVER
GO:0007051	spindle organization	P	0.0103722	0.000172696	12	40	1113	15128	OVER
GO:0010476	gibberellin mediated signaling pathway	P	0.0112125	0.000188297	14	54	1111	15114	OVER
GO:0009534	chloroplast thylakoid	C	0.0119253	0.000201979	4	243	1121	14925	UNDER
GO:0031976	plastid thylakoid	C	0.0120273	0.000205433	4	245	1121	14923	UNDER
GO:0046365	monosaccharide catabolic process	P	0.0120564	0.000209391	12	41	1113	15127	OVER
GO:0019320	hexose catabolic process	P	0.0120564	0.000209391	12	41	1113	15127	OVER
GO:0071370	cellular response to gibberellin stimulus	P	0.0126457	0.000221441	14	55	1111	15113	OVER
GO:0009651	response to salt stress	P	0.0129321	0.000228879	53	404	1072	14764	OVER
GO:0009101	glycoprotein biosynthetic process	P	0.0129321	0.00023124	1	159	1124	15009	UNDER
GO:0009909	regulation of flower development	P	0.0129321	0.000233081	26	150	1099	15018	OVER
GO:0040029	regulation of gene expression, epigenetic	P	0.0129321	0.00023388	32	204	1093	14964	OVER
GO:0009100	glycoprotein metabolic process	P	0.0130359	0.000237628	1	161	1124	15007	UNDER
GO:0000272	polysaccharide catabolic process	P	0.0159033	0.000294171	23	128	1102	15040	OVER
GO:0003723	RNA binding	F	0.0159033	0.000294772	27	696	1098	14472	UNDER
GO:0044767	single-organism developmental process	P	0.0159033	0.000296746	153	1525	972	13643	OVER
GO:0030834	regulation of actin filament depolymerization	P	0.0161133	0.000302978	4	2	1121	15166	OVER
GO:0009605	response to external stimulus	P	0.0180853	0.000344243	88	787	1037	14381	OVER
GO:2000026	regulation of multicellular organismal development	P	0.0180853	0.000346441	44	323	1081	14845	OVER
GO:0010383	cell wall polysaccharide metabolic process	P	0.0180853	0.000351956	16	73	1109	15095	OVER
GO:0043413	macromolecule glycosylation	P	0.0180853	0.000353036	1	156	1124	15012	UNDER
GO:0006486	protein glycosylation	P	0.0180853	0.000353036	1	156	1124	15012	UNDER
GO:0032502	developmental process	P	0.0191767	0.000377092	153	1536	972	13632	OVER
GO:0043207	response to external biotic stimulus	P	0.0215759	0.000430466	63	519	1062	14649	OVER
GO:0051707	response to other organism	P	0.0215759	0.000430466	63	519	1062	14649	OVER
GO:0008094	DNA-dependent ATPase activity	F	0.0218591	0.000439253	15	67	1110	15101	OVER
GO:0000278	mitotic cell cycle	P	0.0221735	0.000448753	39	278	1086	14890	OVER
GO:0016458	gene silencing	P	0.023677	0.000482579	30	195	1095	14973	OVER
GO:0010015	root morphogenesis	P	0.0252746	0.000520958	32	214	1093	14954	OVER
GO:0007275	multicellular organismal development	P	0.0252746	0.000522397	142	1420	983	13748	OVER
GO:0000910	cytokinesis	P	0.0261059	0.000543326	26	156	1099	15012	OVER
GO:0009607	response to biotic stimulus	P	0.0267346	0.000562423	64	540	1061	14628	OVER
GO:1903507	negative regulation of nucleic acid-templated transcription	P	0.0267346	0.000578627	26	158	1099	15010	OVER
GO:1902679	negative regulation of RNA biosynthetic process	P	0.0267346	0.000578627	26	158	1099	15010	OVER
GO:0051253	negative regulation of RNA metabolic process	P	0.0267346	0.000578627	26	158	1099	15010	OVER
GO:0045892	negative regulation of transcription, DNA-templated	P	0.0267346	0.000578627	26	158	1099	15010	OVER
GO:0070925	organelle assembly	P	0.0267346	0.000579436	13	54	1112	15114	OVER
GO:0048831	regulation of shoot system development	P	0.0275496	0.000601054	26	159	1099	15009	OVER
GO:0006396	RNA processing	P	0.0280686	0.000616406	24	619	1101	14549	UNDER
GO:0051239	regulation of multicellular organismal process	P	0.0280906	0.00062092	44	333	1081	14835	OVER
GO:0032501	multicellular organismal process	P	0.0283454	0.000630621	146	1471	979	13697	OVER
GO:0042742	defense response to bacterium	P	0.0286517	0.000641548	29	189	1096	14979	OVER
GO:0005452	inorganic anion exchanger activity	F	0.0296525	0.000668214	4	3	1121	15165	OVER
GO:0006325	chromatin organization	P	0.030149	0.00068373	40	296	1085	14872	OVER
GO:0003916	DNA topoisomerase activity	F	0.0306232	0.000707669	11	41	1114	15127	OVER
GO:0006265	DNA topological change	P	0.0306232	0.000707669	11	41	1114	15127	OVER
GO:0006007	glucose catabolic process	P	0.0306232	0.000707669	11	41	1114	15127	OVER
GO:1990267	response to transition metal nanoparticle	P	0.0316816	0.000736677	9	28	1116	15140	OVER
GO:0006399	tRNA metabolic process	P	0.0317687	0.000743261	2	172	1123	14996	UNDER
GO:0045491	xylan metabolic process	P	0.0329851	0.000776455	13	56	1112	15112	OVER
GO:0000281	mitotic cytokinesis	P	0.033508	0.000796288	25	152	1100	15016	OVER
GO:0009628	response to abiotic stimulus	P	0.033508	0.000799047	118	1151	1007	14017	OVER
GO:0044707	single-multicellular organism process	P	0.033508	0.000814078	142	1436	983	13732	OVER
GO:0030522	intracellular receptor signaling pathway	P	0.033508	0.000817421	5	7	1120	15161	OVER
GO:0009785	blue light signaling pathway	P	0.033508	0.000817421	5	7	1120	15161	OVER
GO:0010413	glucuronoxylan metabolic process	P	0.033508	0.000820123	12	49	1113	15119	OVER
GO:0061640	cytoskeleton-dependent cytokinesis	P	0.033508	0.000822431	25	153	1100	15015	OVER
GO:0009408	response to heat	P	0.0354423	0.000874994	23	139	1102	15029	OVER
GO:0051726	regulation of cell cycle	P	0.035586	0.000888243	25	155	1100	15013	OVER
GO:0010629	negative regulation of gene expression	P	0.035586	0.000888755	35	251	1090	14917	OVER
GO:0010410	hemicellulose metabolic process	P	0.0356058	0.000894361	13	57	1112	15111	OVER
GO:0009889	regulation of biosynthetic process	P	0.0358791	0.000906375	132	1318	993	13850	OVER
GO:0006094	gluconeogenesis	P	0.0359381	0.000913026	26	167	1099	15001	OVER
GO:0016071	mRNA metabolic process	P	0.0378697	0.000971935	8	303	1117	14865	UNDER
GO:0006006	glucose metabolic process	P	0.0378697	0.000975893	32	221	1093	14947	OVER
GO:0005774	vacuolar membrane	C	0.0378697	0.00098384	34	239	1091	14929	OVER
GO:0044437	vacuolar part	C	0.0378697	0.00098384	34	239	1091	14929	OVER
GO:0046364	monosaccharide biosynthetic process	P	0.0394924	0.00103167	27	174	1098	14994	OVER
GO:0072593	reactive oxygen species metabolic process	P	0.0396918	0.00104257	30	205	1095	14963	OVER
GO:0044699	single-organism process	P	0.0398369	0.0010521	614	7510	511	7658	OVER
GO:1901700	response to oxygen-containing compound	P	0.0402332	0.00106834	90	841	1035	14327	OVER
GO:0045492	xylan biosynthetic process	P	0.0414254	0.00110595	12	51	1113	15117	OVER
GO:0016020	membrane	C	0.0433974	0.00117535	329	3763	796	11405	OVER
GO:0003676	nucleic acid binding	F	0.0433974	0.00117562	165	2804	960	12364	UNDER
GO:0044434	chloroplast part	C	0.0433974	0.00117728	29	692	1096	14476	UNDER
GO:0005615	extracellular space	C	0.0436597	0.00119066	8	24	1117	15144	OVER
GO:0071483	cellular response to blue light	P	0.0444544	0.00125313	5	8	1120	15160	OVER
GO:0001789	G-protein coupled receptor signaling pathway, coupled to S1P second messenger	P	0.0444544	0.00126338	4	4	1121	15164	OVER
GO:0005095	GTPase inhibitor activity	F	0.0444544	0.00126338	4	4	1121	15164	OVER
GO:0016247	channel regulator activity	F	0.0444544	0.00126338	4	4	1121	15164	OVER
GO:0042555	MCM complex	C	0.0444544	0.00126338	4	4	1121	15164	OVER
GO:1901879	regulation of protein depolymerization	P	0.0444544	0.00126338	4	4	1121	15164	OVER
GO:0016728	oxidoreductase activity, acting on CH or CH2 groups, disulfide as acceptor	F	0.0444544	0.00126338	4	4	1121	15164	OVER
GO:0004748	ribonucleoside-diphosphate reductase activity, thioredoxin disulfide as acceptor	F	0.0444544	0.00126338	4	4	1121	15164	OVER
GO:0009834	plant-type secondary cell wall biogenesis	P	0.0447157	0.00127722	12	52	1113	15116	OVER
GO:0009535	chloroplast thylakoid membrane	C	0.0454036	0.00130339	3	186	1122	14982	UNDER
GO:0055035	plastid thylakoid membrane	C	0.0459953	0.00132698	3	188	1122	14980	UNDER
GO:0031324	negative regulation of cellular metabolic process	P	0.0460794	0.00134028	31	216	1094	14952	OVER
GO:0044724	single-organism carbohydrate catabolic process	P	0.0460794	0.00134263	41	314	1084	14854	OVER
GO:0019319	hexose biosynthetic process	P	0.0493775	0.00144582	26	169	1099	14999	OVER

## Sheet: NACLR
Table S4. Statistically significant Gene Ontology (GO) terms identified in differentially expressed transcript sets
GO-ID	Term	Category	FDR	P-Value	#Test	#Ref	#notAnnotTest	#notAnnotRef	Over/Under
GO:0043531	ADP binding	F	5.76773e-49	8.27864e-53	153	353	1097	14690	OVER
GO:0032559	adenyl ribonucleotide binding	F	1.37794e-26	3.95561e-30	366	2377	884	12666	OVER
GO:0030554	adenyl nucleotide binding	F	1.68146e-26	7.24039e-30	366	2384	884	12659	OVER
GO:0001883	purine nucleoside binding	F	5.12474e-24	4.30404e-27	387	2676	863	12367	OVER
GO:0032550	purine ribonucleoside binding	F	5.12474e-24	4.30404e-27	387	2676	863	12367	OVER
GO:0032555	purine ribonucleotide binding	F	5.12474e-24	4.41344e-27	387	2677	863	12366	OVER
GO:0017076	purine nucleotide binding	F	7.38636e-24	7.42135e-27	387	2684	863	12359	OVER
GO:0032549	ribonucleoside binding	F	9.86594e-24	1.24808e-26	387	2691	863	12352	OVER
GO:0001882	nucleoside binding	F	9.86594e-24	1.27449e-26	387	2692	863	12351	OVER
GO:0032553	ribonucleotide binding	F	1.27776e-23	1.83401e-26	389	2715	861	12328	OVER
GO:0043167	ion binding	F	3.42271e-23	5.40402e-26	642	5426	608	9617	OVER
GO:0097367	carbohydrate derivative binding	F	1.03214e-22	1.77777e-25	389	2754	861	12289	OVER
GO:0044700	single organism signaling	P	2.18198e-19	4.07145e-22	222	1300	1028	13743	OVER
GO:0023052	signaling	P	4.70537e-19	9.45532e-22	222	1311	1028	13732	OVER
GO:0007165	signal transduction	P	6.04069e-19	1.30057e-21	217	1273	1033	13770	OVER
GO:0007154	cell communication	P	1.1487e-18	2.63804e-21	230	1394	1020	13649	OVER
GO:0043168	anion binding	F	7.8355e-18	1.91192e-20	405	3106	845	11937	OVER
GO:1901265	nucleoside phosphate binding	F	1.14914e-14	3.13388e-17	409	3293	841	11750	OVER
GO:0000166	nucleotide binding	F	1.14914e-14	3.13388e-17	409	3293	841	11750	OVER
GO:0051716	cellular response to stimulus	P	1.73657e-13	4.98514e-16	252	1767	998	13276	OVER
GO:0005976	polysaccharide metabolic process	P	1.56185e-12	4.70774e-15	114	581	1136	14462	OVER
GO:0036094	small molecule binding	F	1.56273e-12	4.93469e-15	409	3399	841	11644	OVER
GO:0044042	glucan metabolic process	P	8.27042e-11	2.849e-13	88	420	1162	14623	OVER
GO:0006073	cellular glucan metabolic process	P	8.27042e-11	2.849e-13	88	420	1162	14623	OVER
GO:0000272	polysaccharide catabolic process	P	1.16772e-10	4.19018e-13	41	110	1209	14933	OVER
GO:0044264	cellular polysaccharide metabolic process	P	5.62381e-10	2.09874e-12	92	468	1158	14575	OVER
GO:0005524	ATP binding	F	2.13745e-09	8.28351e-12	278	2204	972	12839	OVER
GO:0005488	binding	F	2.40577e-09	9.66868e-12	818	8361	432	6682	OVER
GO:0015074	DNA integration	P	4.67369e-09	1.94542e-11	47	164	1203	14879	OVER
GO:0030243	cellulose metabolic process	P	4.68675e-09	2.01812e-11	57	230	1193	14813	OVER
GO:0040007	growth	P	6.86288e-09	3.05367e-11	74	353	1176	14690	OVER
GO:0050896	response to stimulus	P	8.28525e-09	3.80548e-11	378	3288	872	11755	OVER
GO:0051273	beta-glucan metabolic process	P	8.79918e-09	4.16783e-11	58	242	1192	14801	OVER
GO:1901363	heterocyclic compound binding	F	9.89332e-09	4.82809e-11	605	5843	645	9200	OVER
GO:0050789	regulation of biological process	P	1.14425e-08	5.82337e-11	363	3134	887	11909	OVER
GO:0097159	organic cyclic compound binding	F	1.14425e-08	5.91257e-11	605	5848	645	9195	OVER
GO:0009888	tissue development	P	1.30036e-08	6.90587e-11	96	535	1154	14508	OVER
GO:0065007	biological regulation	P	4.70577e-08	2.56666e-10	375	3302	875	11741	OVER
GO:0035639	purine ribonucleoside triphosphate binding	F	5.32579e-08	2.98128e-10	299	2504	951	12539	OVER
GO:0006259	DNA metabolic process	P	1.15941e-07	6.6566e-10	101	602	1149	14441	OVER
GO:0071555	cell wall organization	P	3.20941e-07	1.8887e-09	81	448	1169	14595	OVER
GO:0045229	external encapsulating structure organization	P	3.6071e-07	2.17451e-09	83	465	1167	14578	OVER
GO:0016760	cellulose synthase (UDP-forming) activity	F	3.71642e-07	2.34425e-09	41	154	1209	14889	OVER
GO:0044262	cellular carbohydrate metabolic process	P	3.71642e-07	2.3471e-09	97	583	1153	14460	OVER
GO:0009251	glucan catabolic process	P	3.88979e-07	2.56825e-09	19	32	1231	15011	OVER
GO:0044247	cellular polysaccharide catabolic process	P	3.88979e-07	2.56825e-09	19	32	1231	15011	OVER
GO:0016759	cellulose synthase activity	F	4.77254e-07	3.2196e-09	41	156	1209	14887	OVER
GO:0048589	developmental growth	P	8.46761e-07	5.83386e-09	57	272	1193	14771	OVER
GO:0030245	cellulose catabolic process	P	1.1094e-06	7.96181e-09	15	19	1235	15024	OVER
GO:0051275	beta-glucan catabolic process	P	1.1094e-06	7.96181e-09	15	19	1235	15024	OVER
GO:0008810	cellulase activity	F	1.76868e-06	1.29471e-08	15	20	1235	15023	OVER
GO:0071554	cell wall organization or biogenesis	P	2.76295e-06	2.0622e-08	88	534	1162	14509	OVER
GO:0010075	regulation of meristem growth	P	3.06137e-06	2.32887e-08	27	80	1223	14963	OVER
GO:0006305	DNA alkylation	P	3.64973e-06	2.88123e-08	27	81	1223	14962	OVER
GO:0006306	DNA methylation	P	3.64973e-06	2.88123e-08	27	81	1223	14962	OVER
GO:0005622	intracellular	C	3.8956e-06	3.13124e-08	478	6971	772	8072	UNDER
GO:0004553	hydrolase activity, hydrolyzing O-glycosyl compounds	F	5.07451e-06	4.19596e-08	67	369	1183	14674	OVER
GO:0035266	meristem growth	P	5.07451e-06	4.37019e-08	27	83	1223	14960	OVER
GO:0044728	DNA methylation or demethylation	P	5.07451e-06	4.37019e-08	27	83	1223	14960	OVER
GO:0006304	DNA modification	P	5.07451e-06	4.37019e-08	27	83	1223	14960	OVER
GO:0010817	regulation of hormone levels	P	6.04067e-06	5.28895e-08	44	196	1206	14847	OVER
GO:0048509	regulation of meristem development	P	7.00831e-06	6.23677e-08	30	103	1220	14940	OVER
GO:0050794	regulation of cellular process	P	8.29857e-06	7.50409e-08	307	2734	943	12309	OVER
GO:0035251	UDP-glucosyltransferase activity	F	8.72841e-06	8.01806e-08	46	212	1204	14831	OVER
GO:0005975	carbohydrate metabolic process	P	9.51332e-06	8.87564e-08	190	1523	1060	13520	OVER
GO:0030244	cellulose biosynthetic process	P	1.0149e-05	9.61436e-08	42	186	1208	14857	OVER
GO:0044424	intracellular part	C	1.08378e-05	1.04225e-07	456	6649	794	8394	UNDER
GO:0044275	cellular carbohydrate catabolic process	P	1.36828e-05	1.33549e-07	19	44	1231	14999	OVER
GO:2000026	regulation of multicellular organismal development	P	1.38674e-05	1.37341e-07	58	309	1192	14734	OVER
GO:0071944	cell periphery	C	1.63386e-05	1.6416e-07	171	1348	1079	13695	OVER
GO:0048507	meristem development	P	1.75867e-05	1.79225e-07	45	213	1205	14830	OVER
GO:0006270	DNA replication initiation	P	2.2398e-05	2.31471e-07	19	46	1231	14997	OVER
GO:0051274	beta-glucan biosynthetic process	P	2.24105e-05	2.34816e-07	43	198	1207	14845	OVER
GO:0008361	regulation of cell size	P	2.40667e-05	2.55625e-07	21	57	1229	14986	OVER
GO:0016798	hydrolase activity, acting on glycosyl bonds	F	2.45988e-05	2.64807e-07	67	391	1183	14652	OVER
GO:0046527	glucosyltransferase activity	F	2.80437e-05	3.05917e-07	46	222	1204	14821	OVER
GO:0051239	regulation of multicellular organismal process	P	3.24354e-05	3.5848e-07	58	319	1192	14724	OVER
GO:0000271	polysaccharide biosynthetic process	P	3.7195e-05	4.16422e-07	70	421	1180	14622	OVER
GO:0010073	meristem maintenance	P	3.85019e-05	4.36579e-07	32	128	1218	14915	OVER
GO:0009250	glucan biosynthetic process	P	6.42123e-05	7.37331e-07	56	311	1194	14732	OVER
GO:0007017	microtubule-based process	P	8.37632e-05	9.73851e-07	43	210	1207	14833	OVER
GO:0048638	regulation of developmental growth	P	8.96437e-05	1.05509e-06	28	107	1222	14936	OVER
GO:0007169	transmembrane receptor protein tyrosine kinase signaling pathway	P	0.000101433	1.20841e-06	21	64	1229	14979	OVER
GO:0051567	histone H3-K9 methylation	P	0.000102123	1.23127e-06	22	70	1228	14973	OVER
GO:0044550	secondary metabolite biosynthetic process	P	0.000152055	1.85513e-06	34	151	1216	14892	OVER
GO:0040008	regulation of growth	P	0.000188863	2.3313e-06	31	133	1219	14910	OVER
GO:0033692	cellular polysaccharide biosynthetic process	P	0.000196321	2.45154e-06	60	359	1190	14684	OVER
GO:0034637	cellular carbohydrate biosynthetic process	P	0.000209605	2.64751e-06	64	393	1186	14650	OVER
GO:0044763	single-organism cellular process	P	0.000223049	2.84934e-06	566	5792	684	9251	OVER
GO:0060918	auxin transport	P	0.00024288	3.17239e-06	22	75	1228	14968	OVER
GO:0009926	auxin polar transport	P	0.00024288	3.17239e-06	22	75	1228	14968	OVER
GO:0016052	carbohydrate catabolic process	P	0.00024704	3.26219e-06	68	432	1182	14611	OVER
GO:0061647	histone H3-K9 modification	P	0.000281519	3.79831e-06	22	76	1228	14967	OVER
GO:0009914	hormone transport	P	0.000281519	3.79831e-06	22	76	1228	14967	OVER
GO:0016051	carbohydrate biosynthetic process	P	0.000335497	4.57474e-06	91	641	1159	14402	OVER
GO:0005886	plasma membrane	C	0.000343698	4.7359e-06	138	1097	1112	13946	OVER
GO:0010333	terpene synthase activity	F	0.000375782	5.28586e-06	14	32	1236	15011	OVER
GO:0016838	carbon-oxygen lyase activity, acting on phosphates	F	0.000375782	5.28586e-06	14	32	1236	15011	OVER
GO:0007389	pattern specification process	P	0.000447368	6.35703e-06	38	189	1212	14854	OVER
GO:0009506	plasmodesma	C	0.000559128	8.10563e-06	69	454	1181	14589	OVER
GO:0055044	symplast	C	0.000559128	8.10563e-06	69	454	1181	14589	OVER
GO:0050793	regulation of developmental process	P	0.000588042	8.6092e-06	60	373	1190	14670	OVER
GO:0005911	cell-cell junction	C	0.000975588	1.44231e-05	69	463	1181	14580	OVER
GO:0010015	root morphogenesis	P	0.0010373	1.55847e-05	39	207	1211	14836	OVER
GO:0051301	cell division	P	0.0010373	1.56332e-05	47	272	1203	14771	OVER
GO:0030054	cell junction	C	0.00134446	2.04554e-05	69	464	1181	14579	OVER
GO:0008194	UDP-glycosyltransferase activity	F	0.00154348	2.3905e-05	48	285	1202	14758	OVER
GO:0009825	multidimensional cell growth	P	0.00154348	2.39265e-05	24	101	1226	14942	OVER
GO:0045490	pectin catabolic process	P	0.00175903	2.75204e-05	15	44	1235	14999	OVER
GO:0044699	single-organism process	P	0.00207136	3.27042e-05	694	7430	556	7613	OVER
GO:0010467	gene expression	P	0.00220936	3.52001e-05	146	2406	1104	12637	UNDER
GO:0017111	nucleoside-triphosphatase activity	F	0.0023748	3.81767e-05	96	729	1154	14314	OVER
GO:0030570	pectate lyase activity	F	0.00250364	4.06074e-05	9	15	1241	15028	OVER
GO:0000226	microtubule cytoskeleton organization	P	0.00338845	5.54447e-05	29	141	1221	14902	OVER
GO:0000910	cytokinesis	P	0.00369552	6.09997e-05	30	152	1220	14891	OVER
GO:0009653	anatomical structure morphogenesis	P	0.00410008	6.82661e-05	87	653	1163	14390	OVER
GO:0008283	cell proliferation	P	0.0042418	7.13892e-05	25	115	1225	14928	OVER
GO:0007167	enzyme linked receptor protein signaling pathway	P	0.0042418	7.18433e-05	21	88	1229	14955	OVER
GO:0010087	phloem or xylem histogenesis	P	0.00425418	7.26636e-05	13	37	1237	15006	OVER
GO:0048731	system development	P	0.00432337	7.4466e-05	135	1135	1115	13908	OVER
GO:0016818	hydrolase activity, acting on acid anhydrides, in phosphorus-containing anhydrides	F	0.00439827	7.63873e-05	98	766	1152	14277	OVER
GO:0016817	hydrolase activity, acting on acid anhydrides	F	0.00481291	8.42795e-05	99	777	1151	14266	OVER
GO:0016049	cell growth	P	0.00483836	8.54195e-05	44	267	1206	14776	OVER
GO:0048513	organ development	P	0.0049729	8.85086e-05	94	728	1156	14315	OVER
GO:0016887	ATPase activity	F	0.00497551	8.92692e-05	60	407	1190	14636	OVER
GO:0000281	mitotic cytokinesis	P	0.00497909	9.00481e-05	29	148	1221	14895	OVER
GO:0006457	protein folding	P	0.00516827	9.43814e-05	6	272	1244	14771	UNDER
GO:0048588	developmental cell growth	P	0.00516827	9.49532e-05	32	172	1218	14871	OVER
GO:0019748	secondary metabolic process	P	0.00524712	9.78624e-05	46	287	1204	14756	OVER
GO:0061640	cytoskeleton-dependent cytokinesis	P	0.00524712	9.7908e-05	29	149	1221	14894	OVER
GO:0034968	histone lysine methylation	P	0.00547855	0.000103013	25	119	1225	14924	OVER
GO:0005576	extracellular region	C	0.00580185	0.000109925	74	544	1176	14499	OVER
GO:0006952	defense response	P	0.00586507	0.000111964	90	696	1160	14347	OVER
GO:0009808	lignin metabolic process	P	0.00597086	0.000114841	17	64	1233	14979	OVER
GO:0016837	carbon-oxygen lyase activity, acting on polysaccharides	F	0.00608604	0.00011793	9	18	1241	15025	OVER
GO:0006468	protein phosphorylation	P	0.00613856	0.000119828	121	1003	1129	14040	OVER
GO:0048831	regulation of shoot system development	P	0.00618358	0.000121595	30	155	1220	14888	OVER
GO:0018022	peptidyl-lysine methylation	P	0.00633971	0.000125575	25	121	1225	14922	OVER
GO:0048767	root hair elongation	P	0.00680079	0.000135684	27	135	1223	14908	OVER
GO:0006261	DNA-dependent DNA replication	P	0.00684414	0.000137531	23	105	1227	14938	OVER
GO:0016462	pyrophosphatase activity	F	0.00767744	0.000155378	96	758	1154	14285	OVER
GO:0009698	phenylpropanoid metabolic process	P	0.00777916	0.000160547	23	107	1227	14936	OVER
GO:0080190	lateral growth	P	0.00777916	0.000161903	4	1	1246	15042	OVER
GO:0080117	secondary growth	P	0.00777916	0.000161903	4	1	1246	15042	OVER
GO:0006268	DNA unwinding involved in DNA replication	P	0.00777916	0.000161903	4	1	1246	15042	OVER
GO:0009932	cell tip growth	P	0.00810049	0.000169753	24	116	1226	14927	OVER
GO:0080147	root hair cell development	P	0.00856374	0.00018069	27	139	1223	14904	OVER
GO:0016835	carbon-oxygen lyase activity	F	0.00921286	0.000195709	27	140	1223	14903	OVER
GO:0019825	oxygen binding	F	0.00969592	0.000207362	13	42	1237	15001	OVER
GO:0051052	regulation of DNA metabolic process	P	0.0103267	0.000222334	22	102	1228	14941	OVER
GO:0048856	anatomical structure development	P	0.0104568	0.000226637	156	1379	1094	13664	OVER
GO:0043226	organelle	C	0.0111342	0.000242916	397	5556	853	9487	UNDER
GO:0005737	cytoplasm	C	0.011474	0.000251977	331	4727	919	10316	UNDER
GO:0016070	RNA metabolic process	P	0.0115358	0.000254991	128	2086	1122	12957	UNDER
GO:0018205	peptidyl-lysine modification	P	0.0116785	0.000259821	32	183	1218	14860	OVER
GO:0009909	regulation of flower development	P	0.0118959	0.000266364	28	148	1222	14895	OVER
GO:0043229	intracellular organelle	C	0.0120383	0.000272371	397	5554	853	9489	UNDER
GO:0009684	indoleacetic acid biosynthetic process	P	0.0120383	0.000273008	10	26	1240	15017	OVER
GO:0009699	phenylpropanoid biosynthetic process	P	0.0125298	0.000285954	18	77	1232	14966	OVER
GO:0071669	plant-type cell wall organization or biogenesis	P	0.0130119	0.000298823	36	217	1214	14826	OVER
GO:0007275	multicellular organismal development	P	0.0135699	0.000313586	157	1405	1093	13638	OVER
GO:0009987	cellular process	P	0.0148362	0.000344979	833	9256	417	5787	OVER
GO:0051082	unfolded protein binding	F	0.0148537	0.000347517	0	105	1250	14938	UNDER
GO:0009905	ent-copalyl diphosphate synthase activity	F	0.0150098	0.000353323	6	8	1244	15035	OVER
GO:0009832	plant-type cell wall biogenesis	P	0.0153378	0.000363247	25	130	1225	14913	OVER
GO:0016144	S-glycoside biosynthetic process	P	0.0155698	0.000375445	16	65	1234	14978	OVER
GO:0019758	glycosinolate biosynthetic process	P	0.0155698	0.000375445	16	65	1234	14978	OVER
GO:0019761	glucosinolate biosynthetic process	P	0.0155698	0.000375445	16	65	1234	14978	OVER
GO:0043476	pigment accumulation	P	0.015692	0.000389654	20	90	1230	14953	OVER
GO:0043479	pigment accumulation in tissues in response to UV light	P	0.015692	0.000389654	20	90	1230	14953	OVER
GO:0043478	pigment accumulation in response to UV light	P	0.015692	0.000389654	20	90	1230	14953	OVER
GO:0043480	pigment accumulation in tissues	P	0.015692	0.000389654	20	90	1230	14953	OVER
GO:0043481	anthocyanin accumulation in tissues in response to UV light	P	0.015692	0.000389654	20	90	1230	14953	OVER
GO:0008270	zinc ion binding	F	0.0157888	0.000394322	126	1086	1124	13957	OVER
GO:0043473	pigmentation	P	0.0163327	0.000410252	20	91	1230	14952	OVER
GO:0060560	developmental growth involved in morphogenesis	P	0.0178724	0.000458087	34	202	1216	14841	OVER
GO:0040029	regulation of gene expression, epigenetic	P	0.0178724	0.000458087	34	202	1216	14841	OVER
GO:0045814	negative regulation of gene expression, epigenetic	P	0.0178724	0.000459189	22	110	1228	14933	OVER
GO:0006342	chromatin silencing	P	0.0178724	0.000459189	22	110	1228	14933	OVER
GO:0090066	regulation of anatomical structure size	P	0.0178752	0.000464391	24	124	1226	14919	OVER
GO:0032535	regulation of cellular component size	P	0.0178752	0.000464391	24	124	1226	14919	OVER
GO:0016758	transferase activity, transferring hexosyl groups	F	0.0182019	0.000475491	63	468	1187	14575	OVER
GO:0048469	cell maturation	P	0.018912	0.000502184	30	174	1220	14869	OVER
GO:0048764	trichoblast maturation	P	0.018912	0.000502184	30	174	1220	14869	OVER
GO:0048765	root hair cell differentiation	P	0.018912	0.000502184	30	174	1220	14869	OVER
GO:0004672	protein kinase activity	F	0.0190878	0.000509592	105	877	1145	14166	OVER
GO:0046914	transition metal ion binding	F	0.0192692	0.000517201	168	1534	1082	13509	OVER
GO:0051246	regulation of protein metabolic process	P	0.0194028	0.000523573	9	303	1241	14740	UNDER
GO:0046488	phosphatidylinositol metabolic process	P	0.0206894	0.000561259	0	104	1250	14939	UNDER
GO:0060429	epithelium development	P	0.0207481	0.00056583	11	35	1239	15008	OVER
GO:0006260	DNA replication	P	0.0208734	0.000572244	31	180	1219	14863	OVER
GO:0044707	single-multicellular organism process	P	0.0210174	0.000579209	157	1421	1093	13622	OVER
GO:0043231	intracellular membrane-bounded organelle	C	0.0228	0.000631606	371	5178	879	9865	UNDER
GO:0051188	cofactor biosynthetic process	P	0.0232818	0.000648296	6	239	1244	14804	UNDER
GO:0009809	lignin biosynthetic process	P	0.0233985	0.00065826	12	42	1238	15001	OVER
GO:0034754	cellular hormone metabolic process	P	0.0233985	0.00065826	12	42	1238	15001	OVER
GO:0009683	indoleacetic acid metabolic process	P	0.0241735	0.000687003	10	30	1240	15013	OVER
GO:0006109	regulation of carbohydrate metabolic process	P	0.0241735	0.000687003	10	30	1240	15013	OVER
GO:0044444	cytoplasmic part	C	0.0247051	0.000705656	276	3976	974	11067	UNDER
GO:0010393	galacturonan metabolic process	P	0.0260429	0.000751346	19	90	1231	14953	OVER
GO:0045488	pectin metabolic process	P	0.0260429	0.000751346	19	90	1231	14953	OVER
GO:0016571	histone methylation	P	0.0268878	0.000779581	25	135	1225	14908	OVER
GO:0043227	membrane-bounded organelle	C	0.0271621	0.000791432	372	5180	878	9863	UNDER
GO:0009957	epidermal cell fate specification	P	0.0276418	0.000809377	9	25	1241	15018	OVER
GO:1902494	catalytic complex	C	0.0280097	0.000824171	13	364	1237	14679	UNDER
GO:0009826	unidimensional cell growth	P	0.0281091	0.000831129	26	147	1224	14896	OVER
GO:0051049	regulation of transport	P	0.0283239	0.000841544	22	113	1228	14930	OVER
GO:0005871	kinesin complex	C	0.0283697	0.000846978	10	31	1240	15012	OVER
GO:0032502	developmental process	P	0.028512	0.000855318	165	1524	1085	13519	OVER
GO:0010054	trichoblast differentiation	P	0.0285568	0.00086076	30	178	1220	14865	OVER
GO:0044464	cell part	C	0.0289589	0.000877039	565	7537	685	7506	UNDER
GO:0007020	microtubule nucleation	P	0.0302962	0.00092939	12	44	1238	14999	OVER
GO:0010053	root epidermal cell differentiation	P	0.0302962	0.000932643	30	180	1220	14863	OVER
GO:0090627	plant epidermal cell differentiation	P	0.0302962	0.000932643	30	180	1220	14863	OVER
GO:0032268	regulation of cellular protein metabolic process	P	0.0302962	0.000934933	9	290	1241	14753	UNDER
GO:0016787	hydrolase activity	F	0.0308159	0.000955396	268	2652	982	12391	OVER
GO:0044767	single-organism developmental process	P	0.0308973	0.000970757	164	1514	1086	13529	OVER
GO:0006275	regulation of DNA replication	P	0.0308973	0.000974229	16	72	1234	14971	OVER
GO:0005623	cell	C	0.0308973	0.000974303	574	7639	676	7404	UNDER
GO:0042546	cell wall biogenesis	P	0.0308973	0.000975657	30	181	1220	14862	OVER
GO:0009834	plant-type secondary cell wall biogenesis	P	0.0310442	0.000984753	13	51	1237	14992	OVER
GO:0009851	auxin biosynthetic process	P	0.0324095	0.00103631	10	32	1240	15011	OVER
GO:0048046	apoplast	C	0.0324095	0.00103737	34	215	1216	14828	OVER
GO:0006412	translation	P	0.0327374	0.00105256	32	670	1218	14373	UNDER
GO:0071396	cellular response to lipid	P	0.0331206	0.00107046	27	156	1223	14887	OVER
GO:1903047	mitotic cell cycle process	P	0.0331206	0.00107439	34	216	1216	14827	OVER
GO:0046785	microtubule polymerization	P	0.0336509	0.00109642	12	45	1238	14998	OVER
GO:0048364	root development	P	0.033864	0.00112391	40	270	1210	14773	OVER
GO:0022622	root system development	P	0.033864	0.00112391	40	270	1210	14773	OVER
GO:0016143	S-glycoside metabolic process	P	0.033864	0.00112767	18	86	1232	14957	OVER
GO:0019760	glucosinolate metabolic process	P	0.033864	0.00112767	18	86	1232	14957	OVER
GO:0019757	glycosinolate metabolic process	P	0.033864	0.00112767	18	86	1232	14957	OVER
GO:0032501	multicellular organismal process	P	0.0342127	0.00114419	158	1459	1092	13584	OVER
GO:1901701	cellular response to oxygen-containing compound	P	0.0344552	0.00115724	47	332	1203	14711	OVER
GO:0009074	aromatic amino acid family catabolic process	P	0.0370033	0.00125889	10	33	1240	15010	OVER
GO:0004028	3-chloroallyl aldehyde dehydrogenase activity	F	0.0370033	0.00126203	7	16	1243	15027	OVER
GO:0006569	tryptophan catabolic process	P	0.0370033	0.00126407	9	27	1241	15016	OVER
GO:0046218	indolalkylamine catabolic process	P	0.0370033	0.00126407	9	27	1241	15016	OVER
GO:0031109	microtubule polymerization or depolymerization	P	0.0375346	0.00128761	12	46	1238	14997	OVER
GO:0016043	cellular component organization	P	0.0382109	0.00131629	210	2025	1040	13018	OVER
GO:0033612	receptor serine/threonine kinase binding	F	0.0382122	0.00132182	5	7	1245	15036	OVER
GO:0009850	auxin metabolic process	P	0.0382539	0.00132876	13	53	1237	14990	OVER
GO:0008544	epidermis development	P	0.0435481	0.0015189	10	34	1240	15009	OVER
GO:0005618	cell wall	C	0.045621	0.00159775	44	310	1206	14733	OVER
GO:0030312	external encapsulating structure	C	0.0462329	0.00163048	44	311	1206	14732	OVER
GO:0016102	diterpenoid biosynthetic process	P	0.0462329	0.00166498	7	17	1243	15026	OVER
GO:0009686	gibberellin biosynthetic process	P	0.0462329	0.00166498	7	17	1243	15026	OVER
GO:0009685	gibberellin metabolic process	P	0.0462329	0.00166498	7	17	1243	15026	OVER
GO:0010271	regulation of chlorophyll catabolic process	P	0.0462329	0.00169881	3	1	1247	15042	OVER
GO:1901404	regulation of tetrapyrrole catabolic process	P	0.0462329	0.00169881	3	1	1247	15042	OVER
GO:0009884	cytokinin receptor activity	F	0.0462329	0.00169881	3	1	1247	15042	OVER
GO:0034757	negative regulation of iron ion transport	P	0.0462329	0.00169881	3	1	1247	15042	OVER
GO:0005034	osmosensor activity	F	0.0462329	0.00169881	3	1	1247	15042	OVER
GO:0009978	allene oxide synthase activity	F	0.0462329	0.00169881	3	1	1247	15042	OVER
GO:0019369	arachidonic acid metabolic process	P	0.0462329	0.00169881	3	1	1247	15042	OVER
GO:0019373	epoxygenase P450 pathway	P	0.0462329	0.00169881	3	1	1247	15042	OVER
GO:0071840	cellular component organization or biogenesis	P	0.046798	0.00172629	227	2222	1023	12821	OVER
GO:0048519	negative regulation of biological process	P	0.0472321	0.00174909	70	563	1180	14480	OVER
GO:0032879	regulation of localization	P	0.049359	0.00186029	23	130	1227	14913	OVER
GO:0008356	asymmetric cell division	P	0.049359	0.00187727	8	23	1242	15020	OVER
GO:0048533	sporocyte differentiation	P	0.049359	0.00187744	4	4	1246	15039	OVER
GO:0010093	specification of floral organ identity	P	0.049359	0.00187744	4	4	1246	15039	OVER
GO:0010092	specification of organ identity	P	0.049359	0.00187744	4	4	1246	15039	OVER
GO:0042555	MCM complex	C	0.049359	0.00187744	4	4	1246	15039	OVER
GO:0010480	microsporocyte differentiation	P	0.049359	0.00187744	4	4	1246	15039	OVER
GO:0043255	regulation of carbohydrate biosynthetic process	P	0.0498968	0.00190506	9	29	1241	15014	OVER

## Sheet: Wound
Table S4. Statistically significant Gene Ontology (GO) terms identified in differentially expressed transcript sets
GO-ID	Term	Category	FDR	P-Value	#Test	#Ref	#notAnnotTest	#notAnnotRef	Over/Under
GO:0043531	ADP binding	F	5.14367e-17	7.3829e-21	77	429	672	15115	OVER
GO:0050896	response to stimulus	P	1.54364e-15	4.4313e-19	274	3392	475	12152	OVER
GO:0006950	response to stress	P	8.39372e-09	3.61435e-12	161	1892	588	13652	OVER
GO:0071944	cell periphery	C	3.27804e-08	1.88204e-11	127	1392	622	14152	OVER
GO:0042221	response to chemical	P	6.11391e-08	4.75812e-11	136	1554	613	13990	OVER
GO:0032553	ribonucleotide binding	F	6.11391e-08	5.26531e-11	215	2889	534	12655	OVER
GO:0001883	purine nucleoside binding	F	7.48923e-08	1.05683e-10	212	2851	537	12693	OVER
GO:0032550	purine ribonucleoside binding	F	7.48923e-08	1.05683e-10	212	2851	537	12693	OVER
GO:0032555	purine ribonucleotide binding	F	7.48923e-08	1.06314e-10	212	2852	537	12692	OVER
GO:0017076	purine nucleotide binding	F	7.48923e-08	1.13272e-10	212	2859	537	12685	OVER
GO:0097367	carbohydrate derivative binding	F	7.48923e-08	1.18245e-10	216	2927	533	12617	OVER
GO:0032549	ribonucleoside binding	F	8.55374e-08	1.58397e-10	212	2866	537	12678	OVER
GO:0001882	nucleoside binding	F	8.55374e-08	1.59608e-10	212	2867	537	12677	OVER
GO:0007154	cell communication	P	9.18611e-08	1.84592e-10	130	1494	619	14050	OVER
GO:0046686	response to cadmium ion	P	1.8749e-07	4.03668e-10	45	305	704	15239	OVER
GO:0010035	response to inorganic substance	P	2.31876e-07	5.32513e-10	68	597	681	14947	OVER
GO:0051716	cellular response to stimulus	P	2.6434e-07	6.45008e-10	151	1868	598	13676	OVER
GO:0010038	response to metal ion	P	4.31023e-07	1.1136e-09	47	340	702	15204	OVER
GO:0044700	single organism signaling	P	5.60297e-07	1.52801e-09	121	1401	628	14143	OVER
GO:0023052	signaling	P	8.99034e-07	2.58084e-09	121	1412	628	14132	OVER
GO:0005829	cytosol	C	1.68828e-06	5.08883e-09	97	1054	652	14490	OVER
GO:0006952	defense response	P	2.54196e-06	8.02687e-09	73	713	676	14831	OVER
GO:1901265	nucleoside phosphate binding	F	2.75702e-06	9.49743e-09	237	3465	512	12079	OVER
GO:0000166	nucleotide binding	F	2.75702e-06	9.49743e-09	237	3465	512	12079	OVER
GO:0007165	signal transduction	P	3.34879e-06	1.20166e-08	116	1374	633	14170	OVER
GO:0032559	adenyl ribonucleotide binding	F	3.58966e-06	1.33962e-08	186	2557	563	12987	OVER
GO:0030554	adenyl nucleotide binding	F	3.66089e-06	1.41875e-08	186	2564	563	12980	OVER
GO:0043168	anion binding	F	3.69718e-06	1.48588e-08	226	3285	523	12259	OVER
GO:0005886	plasma membrane	C	5.95211e-06	2.47755e-08	100	1135	649	14409	OVER
GO:0036094	small molecule binding	F	1.84041e-05	7.92485e-08	238	3570	511	11974	OVER
GO:0016020	membrane	C	2.96236e-05	1.31812e-07	251	3841	498	11703	OVER
GO:0005576	extracellular region	C	4.81329e-05	2.21078e-07	58	560	691	14984	OVER
GO:0009506	plasmodesma	C	7.60753e-05	3.71259e-07	51	472	698	15072	OVER
GO:0055044	symplast	C	7.60753e-05	3.71259e-07	51	472	698	15072	OVER
GO:0005773	vacuole	C	7.73437e-05	3.97034e-07	46	399	703	15145	OVER
GO:0022626	cytosolic ribosome	C	7.73437e-05	3.99652e-07	28	182	721	15362	OVER
GO:0050794	regulation of cellular process	P	0.000102841	5.46164e-07	194	2847	555	12697	OVER
GO:0006970	response to osmotic stress	P	0.000128409	7.00381e-07	48	437	701	15107	OVER
GO:0005911	cell-cell junction	C	0.000131675	7.57065e-07	51	481	698	15063	OVER
GO:0030054	cell junction	C	0.000131675	7.80827e-07	51	482	698	15062	OVER
GO:0050789	regulation of biological process	P	0.000131675	7.90746e-07	217	3280	532	12264	OVER
GO:0065007	biological regulation	P	0.000131675	7.93794e-07	226	3451	523	12093	OVER
GO:0044445	cytosolic part	C	0.000157909	9.74605e-07	29	203	720	15341	OVER
GO:0048046	apoplast	C	0.000220036	1.38964e-06	30	219	719	15325	OVER
GO:0010033	response to organic substance	P	0.000236093	1.52493e-06	92	1121	657	14423	OVER
GO:0005618	cell wall	C	0.000549979	3.68534e-06	37	317	712	15227	OVER
GO:0009651	response to salt stress	P	0.000549979	3.7102e-06	44	413	705	15131	OVER
GO:0030312	external encapsulating structure	C	0.000556995	3.83748e-06	37	318	712	15226	OVER
GO:0043167	ion binding	F	0.00138523	9.89469e-06	337	5731	412	9813	OVER
GO:0009628	response to abiotic stimulus	P	0.00138523	9.94133e-06	92	1177	657	14367	OVER
GO:0009735	response to cytokinin	P	0.00180687	1.32267e-05	19	116	730	15428	OVER
GO:0035639	purine ribonucleoside triphosphate binding	F	0.0020702	1.54515e-05	174	2629	575	12915	OVER
GO:0009664	plant-type cell wall organization	P	0.00213952	1.6276e-05	22	152	727	15392	OVER
GO:0006305	DNA alkylation	P	0.0041834	3.30252e-05	16	92	733	15452	OVER
GO:0006306	DNA methylation	P	0.0041834	3.30252e-05	16	92	733	15452	OVER
GO:1990267	response to transition metal nanoparticle	P	0.00423674	3.40544e-05	9	28	740	15516	OVER
GO:0044728	DNA methylation or demethylation	P	0.00499501	4.15833e-05	16	94	733	15450	OVER
GO:0006304	DNA modification	P	0.00499501	4.15833e-05	16	94	733	15450	OVER
GO:0030834	regulation of actin filament depolymerization	P	0.00728672	6.17075e-05	4	2	745	15542	OVER
GO:0015293	symporter activity	F	0.0077588	6.6819e-05	11	48	738	15496	OVER
GO:0005507	copper ion binding	F	0.00807611	7.07109e-05	21	157	728	15387	OVER
GO:0015368	calcium:cation antiporter activity	F	0.0104848	9.67789e-05	3	0	746	15544	OVER
GO:0015369	calcium:proton antiporter activity	F	0.0104848	9.67789e-05	3	0	746	15544	OVER
GO:0051139	metal ion:proton antiporter activity	F	0.0104848	9.67789e-05	3	0	746	15544	OVER
GO:0030855	epithelial cell differentiation	P	0.0104848	9.93245e-05	9	33	740	15511	OVER
GO:0009913	epidermal cell differentiation	P	0.0104848	9.93245e-05	9	33	740	15511	OVER
GO:0005975	carbohydrate metabolic process	P	0.0119396	0.000114821	112	1601	637	13943	OVER
GO:0009636	response to toxic substance	P	0.0121885	0.000120551	9	34	740	15510	OVER
GO:0030522	intracellular receptor signaling pathway	P	0.0121885	0.000122462	5	7	744	15537	OVER
GO:0009785	blue light signaling pathway	P	0.0121885	0.000122462	5	7	744	15537	OVER
GO:0044459	plasma membrane part	C	0.0130014	0.000133224	16	105	733	15439	OVER
GO:0010393	galacturonan metabolic process	P	0.0130014	0.000136229	15	94	734	15450	OVER
GO:0045488	pectin metabolic process	P	0.0130014	0.000136229	15	94	734	15450	OVER
GO:0008544	epidermis development	P	0.0136931	0.000145441	9	35	740	15509	OVER
GO:0044036	cell wall macromolecule metabolic process	P	0.0140429	0.000151173	15	95	734	15449	OVER
GO:0031984	organelle subcompartment	C	0.0148524	0.000162019	4	374	745	15170	UNDER
GO:0006270	DNA replication initiation	P	0.0150475	0.000166306	11	54	738	15490	OVER
GO:0000302	response to reactive oxygen species	P	0.0150704	0.000168723	18	131	731	15413	OVER
GO:0018205	peptidyl-lysine modification	P	0.0160078	0.000185494	23	192	726	15352	OVER
GO:0016052	carbohydrate catabolic process	P	0.0160078	0.000185675	42	458	707	15086	OVER
GO:0005774	vacuolar membrane	C	0.0160078	0.000188408	27	246	722	15298	OVER
GO:0044437	vacuolar part	C	0.0160078	0.000188408	27	246	722	15298	OVER
GO:0071483	cellular response to blue light	P	0.0160731	0.000191484	5	8	744	15536	OVER
GO:0010383	cell wall polysaccharide metabolic process	P	0.0170212	0.000205222	13	76	736	15468	OVER
GO:0060429	epithelium development	P	0.0170636	0.000208183	9	37	740	15507	OVER
GO:0008283	cell proliferation	P	0.0193056	0.000238307	17	123	732	15421	OVER
GO:0019899	enzyme binding	F	0.0202467	0.000255794	18	136	731	15408	OVER
GO:0051704	multi-organism process	P	0.0202467	0.000262345	57	705	692	14839	OVER
GO:0001789	G-protein coupled receptor signaling pathway, coupled to S1P second messenger	P	0.0202467	0.000267359	4	4	745	15540	OVER
GO:0005095	GTPase inhibitor activity	F	0.0202467	0.000267359	4	4	745	15540	OVER
GO:0016247	channel regulator activity	F	0.0202467	0.000267359	4	4	745	15540	OVER
GO:1901879	regulation of protein depolymerization	P	0.0202467	0.000267359	4	4	745	15540	OVER
GO:0044432	endoplasmic reticulum part	C	0.0205511	0.000274329	20	162	729	15382	OVER
GO:0051567	histone H3-K9 methylation	P	0.0212862	0.000287198	13	79	736	15465	OVER
GO:0012505	endomembrane system	C	0.0229837	0.000313399	68	887	681	14657	OVER
GO:0003676	nucleic acid binding	F	0.0236818	0.000326317	100	2869	649	12675	UNDER
GO:0034968	histone lysine methylation	P	0.0239849	0.000333936	17	127	732	15417	OVER
GO:0071669	plant-type cell wall organization or biogenesis	P	0.0248567	0.00035321	25	228	724	15316	OVER
GO:0006006	glucose metabolic process	P	0.0248567	0.00035321	25	228	724	15316	OVER
GO:0043207	response to external biotic stimulus	P	0.0251846	0.000365098	46	536	703	15008	OVER
GO:0051707	response to other organism	P	0.0251846	0.000365098	46	536	703	15008	OVER
GO:0034357	photosynthetic membrane	C	0.0263703	0.000386072	1	231	748	15313	UNDER
GO:0018022	peptidyl-lysine methylation	P	0.0265907	0.000393116	17	129	732	15415	OVER
GO:0006570	tyrosine metabolic process	P	0.0274425	0.000413739	5	10	744	15534	OVER
GO:0009266	response to temperature stimulus	P	0.0274425	0.000419102	40	451	709	15093	OVER
GO:0005746	mitochondrial respiratory chain	C	0.0274425	0.000421465	7	24	742	15520	OVER
GO:0000155	phosphorelay sensor kinase activity	F	0.0274425	0.000421465	7	24	742	15520	OVER
GO:0098542	defense response to other organism	P	0.028547	0.000442526	39	430	710	15114	OVER
GO:0010244	response to low fluence blue light stimulus by blue low-fluence system	P	0.0295203	0.000463748	4	5	745	15539	OVER
GO:0009607	response to biotic stimulus	P	0.0295203	0.000466088	47	557	702	14987	OVER
GO:0009853	photorespiration	P	0.0304891	0.00048576	13	84	736	15460	OVER
GO:0044699	single-organism process	P	0.0310924	0.000499835	420	7704	329	7840	OVER
GO:0098803	respiratory chain complex	C	0.0319564	0.000518312	7	25	742	15519	OVER
GO:0071840	cellular component organization or biogenesis	P	0.0325323	0.000534511	147	2302	602	13242	OVER
GO:0061647	histone H3-K9 modification	P	0.0325323	0.000536991	13	85	736	15459	OVER
GO:0016572	histone phosphorylation	P	0.0325826	0.000543512	9	43	740	15501	OVER
GO:0018193	peptidyl-amino acid modification	P	0.0325826	0.000547175	30	308	719	15236	OVER
GO:0015979	photosynthesis	P	0.0353986	0.000601313	2	270	747	15274	UNDER
GO:0042545	cell wall modification	P	0.0353986	0.000604627	16	122	733	15422	OVER
GO:0010043	response to zinc ion	P	0.0354729	0.000610988	6	18	743	15526	OVER
GO:0071555	cell wall organization	P	0.0368031	0.000639181	42	487	707	15057	OVER
GO:0005887	integral component of plasma membrane	C	0.0380552	0.00066639	8	35	741	15509	OVER
GO:0005524	ATP binding	F	0.0394036	0.000695658	148	2334	601	13210	OVER
GO:0044724	single-organism carbohydrate catabolic process	P	0.0397057	0.00070669	31	324	718	15220	OVER
GO:0009056	catabolic process	P	0.0421467	0.000756184	93	1349	656	14195	OVER
GO:0009957	epidermal cell fate specification	P	0.0422864	0.00076476	7	27	742	15517	OVER
GO:0098588	bounding membrane of organelle	C	0.0428582	0.000781254	47	571	702	14973	OVER
GO:0044712	single-organism catabolic process	P	0.0432592	0.000794773	61	803	688	14741	OVER
GO:0071554	cell wall organization or biogenesis	P	0.0438496	0.000823779	47	575	702	14969	OVER
GO:0019318	hexose metabolic process	P	0.0438496	0.000824717	26	258	723	15286	OVER
GO:0006979	response to oxidative stress	P	0.0438496	0.000826579	28	283	721	15261	OVER
GO:0031226	intrinsic component of plasma membrane	C	0.0438496	0.000830795	9	46	740	15498	OVER
GO:0005996	monosaccharide metabolic process	P	0.0464335	0.000886416	28	286	721	15258	OVER
GO:0015491	cation:cation antiporter activity	F	0.0469246	0.000902526	3	2	746	15542	OVER
GO:0009725	response to hormone	P	0.0470423	0.000911541	52	659	697	14885	OVER
GO:0044763	single-organism cellular process	P	0.0493262	0.000962878	336	6022	413	9522	OVER

## Sheet: pollen vs Basket
Table S4. Statistically significant Gene Ontology (GO) terms identified in differentially expressed transcript sets
GO-ID	Term	Category	FDR	P-Value	#Test	#Ref	#notAnnotTest	#notAnnotRef	Over/Under
GO:0043531	ADP binding	F	4.03624e-32	5.79337e-36	199	307	2483	13304	OVER
GO:0032991	macromolecular complex	C	1.31096e-24	3.76335e-28	153	1714	2529	11897	UNDER
GO:0005622	intracellular	C	5.1306e-23	2.20924e-26	977	6472	1705	7139	UNDER
GO:0005829	cytosol	C	3.69288e-20	2.12021e-23	79	1072	2603	12539	UNDER
GO:0044424	intracellular part	C	1.9769e-18	1.41876e-21	947	6158	1735	7453	UNDER
GO:0006412	translation	P	4.34509e-17	3.742e-20	37	665	2645	12946	UNDER
GO:0005623	cell	C	2.3582e-16	2.36937e-19	1139	7074	1543	6537	UNDER
GO:0044464	cell part	C	9.60843e-16	1.10331e-18	1125	6977	1557	6634	UNDER
GO:0012505	endomembrane system	C	2.43052e-14	3.13976e-17	71	884	2611	12727	UNDER
GO:0030529	ribonucleoprotein complex	C	4.61038e-14	6.61745e-17	36	601	2646	13010	UNDER
GO:0005737	cytoplasm	C	6.87028e-14	1.23151e-16	654	4404	2028	9207	UNDER
GO:0010333	terpene synthase activity	F	6.87028e-14	1.28195e-16	33	13	2649	13598	OVER
GO:0016838	carbon-oxygen lyase activity, acting on phosphates	F	6.87028e-14	1.28195e-16	33	13	2649	13598	OVER
GO:0044238	primary metabolic process	P	1.31709e-13	2.64666e-16	1164	7086	1518	6525	UNDER
GO:0044237	cellular metabolic process	P	7.8101e-13	1.75576e-15	1111	6780	1571	6831	UNDER
GO:0098588	bounding membrane of organelle	C	7.8101e-13	1.79362e-15	37	581	2645	13030	UNDER
GO:0043234	protein complex	C	8.58342e-13	2.09442e-15	116	1165	2566	12446	UNDER
GO:0044422	organelle part	C	1.76239e-12	4.55333e-15	271	2148	2411	11463	UNDER
GO:0044446	intracellular organelle part	C	2.05505e-12	5.63674e-15	271	2146	2411	11465	UNDER
GO:0044444	cytoplasmic part	C	2.05505e-12	5.89939e-15	541	3711	2141	9900	UNDER
GO:0019538	protein metabolic process	P	2.89274e-12	8.71933e-15	469	3299	2213	10312	UNDER
GO:0003676	nucleic acid binding	F	6.21579e-12	1.96279e-14	353	2616	2329	10995	UNDER
GO:0031974	membrane-enclosed lumen	C	7.50363e-12	2.50976e-14	28	483	2654	13128	UNDER
GO:0005576	extracellular region	C	7.50363e-12	2.58486e-14	176	442	2506	13169	OVER
GO:0043170	macromolecule metabolic process	P	9.96808e-12	3.57689e-14	883	5538	1799	8073	UNDER
GO:0031090	organelle membrane	C	1.25162e-11	4.67088e-14	62	751	2620	12860	UNDER
GO:0007154	cell communication	P	1.98108e-11	7.79903e-14	378	1246	2304	12365	OVER
GO:0015979	photosynthesis	P	1.98108e-11	7.96183e-14	95	177	2587	13434	OVER
GO:0044260	cellular macromolecule metabolic process	P	2.65789e-11	1.10634e-13	785	4995	1897	8616	UNDER
GO:0070013	intracellular organelle lumen	C	3.01538e-11	1.34171e-13	28	471	2654	13140	UNDER
GO:0043233	organelle lumen	C	3.01538e-11	1.34171e-13	28	471	2654	13140	UNDER
GO:0044428	nuclear part	C	3.50799e-11	1.61125e-13	33	513	2649	13098	UNDER
GO:0009765	photosynthesis, light harvesting	P	3.88627e-11	1.84078e-13	19	2	2663	13609	OVER
GO:0043228	non-membrane-bounded organelle	C	3.97542e-11	1.99712e-13	90	937	2592	12674	UNDER
GO:0043232	intracellular non-membrane-bounded organelle	C	3.97542e-11	1.99712e-13	90	937	2592	12674	UNDER
GO:0005198	structural molecule activity	F	4.13289e-11	2.13556e-13	31	494	2651	13117	UNDER
GO:0071704	organic substance metabolic process	P	4.2467e-11	2.2747e-13	1250	7398	1432	6213	UNDER
GO:0044700	single organism signaling	P	4.2467e-11	2.31627e-13	356	1166	2326	12445	OVER
GO:0030163	protein catabolic process	P	5.50236e-11	3.08012e-13	18	375	2664	13236	UNDER
GO:0007165	signal transduction	P	5.51838e-11	3.1683e-13	349	1141	2333	12470	OVER
GO:0023052	signaling	P	6.29894e-11	3.70685e-13	357	1176	2325	12435	OVER
GO:0015074	DNA integration	P	1.22668e-10	7.39492e-13	3	208	2679	13403	UNDER
GO:0016192	vesicle-mediated transport	P	1.98711e-10	1.26107e-12	21	393	2661	13218	UNDER
GO:1901293	nucleoside phosphate biosynthetic process	P	1.98711e-10	1.28348e-12	8	265	2674	13346	UNDER
GO:0009165	nucleotide biosynthetic process	P	1.98711e-10	1.28348e-12	8	265	2674	13346	UNDER
GO:0016835	carbon-oxygen lyase activity	F	3.91408e-10	2.58429e-12	65	102	2617	13509	OVER
GO:0006508	proteolysis	P	5.12718e-10	3.45884e-12	77	818	2605	12793	UNDER
GO:1901137	carbohydrate derivative biosynthetic process	P	5.42455e-10	3.75442e-12	36	510	2646	13101	UNDER
GO:0019684	photosynthesis, light reaction	P	5.42455e-10	3.81517e-12	72	123	2610	13488	OVER
GO:0043226	organelle	C	5.4755e-10	3.9296e-12	823	5130	1859	8481	UNDER
GO:0043229	intracellular organelle	C	6.23751e-10	4.56599e-12	823	5128	1859	8483	UNDER
GO:0051603	proteolysis involved in cellular protein catabolic process	P	6.46395e-10	4.82454e-12	15	326	2667	13285	UNDER
GO:0006139	nucleobase-containing compound metabolic process	P	1.06376e-09	8.0923e-12	428	2951	2254	10660	UNDER
GO:0044267	cellular protein metabolic process	P	1.09066e-09	8.45354e-12	414	2872	2268	10739	UNDER
GO:0044391	ribosomal subunit	C	1.1044e-09	8.71852e-12	3	193	2679	13418	UNDER
GO:0005840	ribosome	C	1.14975e-09	9.24157e-12	27	428	2655	13183	UNDER
GO:0009905	ent-copalyl diphosphate synthase activity	F	1.27422e-09	1.0425e-11	14	0	2668	13611	OVER
GO:0044445	cytosolic part	C	1.5457e-09	1.28679e-11	6	226	2676	13385	UNDER
GO:0009259	ribonucleotide metabolic process	P	2.17803e-09	1.84446e-11	32	464	2650	13147	UNDER
GO:0001101	response to acid chemical	P	2.64839e-09	2.2808e-11	158	421	2524	13190	OVER
GO:0005794	Golgi apparatus	C	2.723e-09	2.38414e-11	44	556	2638	13055	UNDER
GO:0003723	RNA binding	F	4.11783e-09	3.66449e-11	59	664	2623	12947	UNDER
GO:0044257	cellular protein catabolic process	P	4.52534e-09	4.0921e-11	18	339	2664	13272	UNDER
GO:0031981	nuclear lumen	C	4.82401e-09	4.43141e-11	25	399	2657	13212	UNDER
GO:0022626	cytosolic ribosome	C	6.34279e-09	5.91763e-11	5	205	2677	13406	UNDER
GO:0044265	cellular macromolecule catabolic process	P	9.42405e-09	8.92762e-11	27	411	2655	13200	UNDER
GO:0046906	tetrapyrrole binding	F	1.22143e-08	1.17462e-10	111	263	2571	13348	OVER
GO:0050794	regulation of cellular process	P	1.25697e-08	1.22684e-10	622	2419	2060	11192	OVER
GO:0051716	cellular response to stimulus	P	1.29753e-08	1.28506e-10	436	1583	2246	12028	OVER
GO:0050896	response to stimulus	P	2.40038e-08	2.41175e-10	731	2935	1951	10676	OVER
GO:0046483	heterocycle metabolic process	P	2.72836e-08	2.78044e-10	480	3179	2202	10432	UNDER
GO:0008270	zinc ion binding	F	2.83087e-08	2.92554e-10	125	1087	2557	12524	UNDER
GO:0009579	thylakoid	C	5.25317e-08	5.50425e-10	97	222	2585	13389	OVER
GO:0019941	modification-dependent protein catabolic process	P	6.94974e-08	7.38167e-10	9	233	2673	13378	UNDER
GO:0034357	photosynthetic membrane	C	8.9418e-08	9.62587e-10	76	156	2606	13455	OVER
GO:0006807	nitrogen compound metabolic process	P	9.18109e-08	1.00153e-09	546	3520	2136	10091	UNDER
GO:0003735	structural constituent of ribosome	F	9.5042e-08	1.05041e-09	22	349	2660	13262	UNDER
GO:0006511	ubiquitin-dependent protein catabolic process	P	9.76595e-08	1.09336e-09	9	231	2673	13380	UNDER
GO:0044436	thylakoid part	C	1.10107e-07	1.24852e-09	79	168	2603	13443	OVER
GO:0098805	whole membrane	C	1.27952e-07	1.47933e-09	27	386	2655	13225	UNDER
GO:0009161	ribonucleoside monophosphate metabolic process	P	1.27952e-07	1.4876e-09	26	378	2656	13233	UNDER
GO:0009123	nucleoside monophosphate metabolic process	P	1.28137e-07	1.50814e-09	26	379	2656	13232	UNDER
GO:0006952	defense response	P	2.2424e-07	2.67144e-09	193	593	2489	13018	OVER
GO:0043632	modification-dependent macromolecule catabolic process	P	2.28276e-07	2.75229e-09	10	234	2672	13377	UNDER
GO:0005730	nucleolus	C	2.6277e-07	3.2059e-09	11	241	2671	13370	UNDER
GO:0007169	transmembrane receptor protein tyrosine kinase signaling pathway	P	2.86443e-07	3.53583e-09	37	48	2645	13563	OVER
GO:0016482	cytoplasmic transport	P	2.93233e-07	3.66173e-09	28	386	2654	13225	UNDER
GO:0006163	purine nucleotide metabolic process	P	4.85433e-07	6.13149e-09	31	405	2651	13206	UNDER
GO:0065007	biological regulation	P	5.34977e-07	6.89934e-09	722	2955	1960	10656	OVER
GO:0009126	purine nucleoside monophosphate metabolic process	P	5.34977e-07	6.98765e-09	26	364	2656	13247	UNDER
GO:0009167	purine ribonucleoside monophosphate metabolic process	P	5.34977e-07	6.98765e-09	26	364	2656	13247	UNDER
GO:0050789	regulation of biological process	P	5.99363e-07	7.91466e-09	690	2807	1992	10804	OVER
GO:0034641	cellular nitrogen compound metabolic process	P	7.37256e-07	9.84137e-09	496	3197	2186	10414	UNDER
GO:0001510	RNA methylation	P	7.66338e-07	1.03396e-08	5	174	2677	13437	UNDER
GO:0020037	heme binding	F	7.66804e-07	1.04559e-08	84	194	2598	13417	OVER
GO:0048475	coated membrane	C	8.65387e-07	1.20486e-08	0	104	2682	13507	UNDER
GO:0030117	membrane coat	C	8.65387e-07	1.20486e-08	0	104	2682	13507	UNDER
GO:0046907	intracellular transport	P	9.4176e-07	1.32471e-08	83	766	2599	12845	UNDER
GO:0006753	nucleoside phosphate metabolic process	P	1.011e-06	1.47986e-08	69	670	2613	12941	UNDER
GO:0009117	nucleotide metabolic process	P	1.011e-06	1.47986e-08	69	670	2613	12941	UNDER
GO:0009260	ribonucleotide biosynthetic process	P	1.011e-06	1.48015e-08	5	171	2677	13440	UNDER
GO:0046390	ribose phosphate biosynthetic process	P	1.011e-06	1.48015e-08	5	171	2677	13440	UNDER
GO:0010207	photosystem II assembly	P	1.20037e-06	1.77463e-08	33	42	2649	13569	OVER
GO:1901135	carbohydrate derivative metabolic process	P	1.33697e-06	1.99708e-08	120	1001	2562	12610	UNDER
GO:0008135	translation factor activity, RNA binding	F	1.33697e-06	2.01495e-08	6	179	2676	13432	UNDER
GO:0043227	membrane-bounded organelle	C	1.4222e-06	2.16382e-08	789	4763	1893	8848	UNDER
GO:0043231	intracellular membrane-bounded organelle	C	1.59554e-06	2.45046e-08	789	4760	1893	8851	UNDER
GO:0006413	translational initiation	P	1.61329e-06	2.50087e-08	1	116	2681	13495	UNDER
GO:0016684	oxidoreductase activity, acting on peroxide as acceptor	F	1.6323e-06	2.55376e-08	47	81	2635	13530	OVER
GO:0009987	cellular process	P	2.04914e-06	3.23533e-08	1533	8556	1149	5055	UNDER
GO:0008380	RNA splicing	P	2.16186e-06	3.44433e-08	8	197	2674	13414	UNDER
GO:0003743	translation initiation factor activity	F	2.3855e-06	3.83488e-08	1	114	2681	13497	UNDER
GO:0009150	purine ribonucleotide metabolic process	P	2.91868e-06	4.73391e-08	31	386	2651	13225	UNDER
GO:0009522	photosystem I	C	3.05903e-06	5.00545e-08	23	21	2659	13590	OVER
GO:0006725	cellular aromatic compound metabolic process	P	3.19428e-06	5.2726e-08	513	3255	2169	10356	UNDER
GO:0005739	mitochondrion	C	3.89355e-06	6.48272e-08	98	845	2584	12766	UNDER
GO:0072521	purine-containing compound metabolic process	P	4.29224e-06	7.20816e-08	38	436	2644	13175	UNDER
GO:1901360	organic cyclic compound metabolic process	P	4.72253e-06	7.99855e-08	530	3338	2152	10273	UNDER
GO:0051641	cellular localization	P	5.49699e-06	9.38914e-08	102	866	2580	12745	UNDER
GO:0004601	peroxidase activity	F	5.64969e-06	9.73106e-08	44	77	2638	13534	OVER
GO:0009100	glycoprotein metabolic process	P	5.65791e-06	9.82643e-08	5	157	2677	13454	UNDER
GO:0016829	lyase activity	F	6.48534e-06	1.13566e-07	99	261	2583	13350	OVER
GO:0005783	endoplasmic reticulum	C	6.54733e-06	1.15591e-07	22	308	2660	13303	UNDER
GO:0055086	nucleobase-containing small molecule metabolic process	P	7.23342e-06	1.28742e-07	79	713	2603	12898	UNDER
GO:0009101	glycoprotein biosynthetic process	P	8.04834e-06	1.44401e-07	5	155	2677	13456	UNDER
GO:0008104	protein localization	P	8.78855e-06	1.58943e-07	81	723	2601	12888	UNDER
GO:0071229	cellular response to acid chemical	P	8.96417e-06	1.63406e-07	82	202	2600	13409	OVER
GO:0044432	endoplasmic reticulum part	C	9.19316e-06	1.689e-07	7	175	2675	13436	UNDER
GO:0015031	protein transport	P	9.5579e-06	1.78345e-07	78	700	2604	12911	UNDER
GO:0045184	establishment of protein localization	P	9.5579e-06	1.78345e-07	78	700	2604	12911	UNDER
GO:0051649	establishment of localization in cell	P	9.84252e-06	1.85068e-07	98	829	2584	12782	UNDER
GO:0070085	glycosylation	P	1.01086e-05	1.91521e-07	6	163	2676	13448	UNDER
GO:0043413	macromolecule glycosylation	P	1.09586e-05	2.10772e-07	5	152	2677	13459	UNDER
GO:0006486	protein glycosylation	P	1.09586e-05	2.10772e-07	5	152	2677	13459	UNDER
GO:0003700	sequence-specific DNA binding transcription factor activity	F	1.2235e-05	2.37078e-07	138	415	2544	13196	OVER
GO:0001071	nucleic acid binding transcription factor activity	F	1.253e-05	2.44592e-07	138	416	2544	13195	OVER
GO:0030135	coated vesicle	C	1.30891e-05	2.57386e-07	0	86	2682	13525	UNDER
GO:0046128	purine ribonucleoside metabolic process	P	1.32825e-05	2.63096e-07	35	400	2647	13211	UNDER
GO:0042278	purine nucleoside metabolic process	P	1.32956e-05	2.65264e-07	35	401	2647	13210	UNDER
GO:0016872	intramolecular lyase activity	F	1.39405e-05	2.80131e-07	16	10	2666	13601	OVER
GO:1901700	response to oxygen-containing compound	P	1.5398e-05	3.11629e-07	212	719	2470	12892	OVER
GO:0033993	response to lipid	P	2.20863e-05	4.50159e-07	93	250	2589	13361	OVER
GO:0033036	macromolecule localization	P	2.31445e-05	4.75049e-07	97	810	2585	12801	UNDER
GO:0016102	diterpenoid biosynthetic process	P	2.37099e-05	5.00267e-07	15	9	2667	13602	OVER
GO:0030570	pectate lyase activity	F	2.37099e-05	5.00267e-07	15	9	2667	13602	OVER
GO:0009686	gibberellin biosynthetic process	P	2.37099e-05	5.00267e-07	15	9	2667	13602	OVER
GO:0009685	gibberellin metabolic process	P	2.37099e-05	5.00267e-07	15	9	2667	13602	OVER
GO:0044431	Golgi apparatus part	C	2.43253e-05	5.16743e-07	14	230	2668	13381	UNDER
GO:0045735	nutrient reservoir activity	F	2.46888e-05	5.28008e-07	11	3	2671	13608	OVER
GO:0009119	ribonucleoside metabolic process	P	2.65288e-05	5.71166e-07	39	423	2643	13188	UNDER
GO:0019637	organophosphate metabolic process	P	2.78419e-05	6.09687e-07	118	939	2564	12672	UNDER
GO:0012506	vesicle membrane	C	2.78419e-05	6.15422e-07	0	82	2682	13529	UNDER
GO:0030659	cytoplasmic vesicle membrane	C	2.78419e-05	6.15422e-07	0	82	2682	13529	UNDER
GO:0044433	cytoplasmic vesicle part	C	2.78419e-05	6.15422e-07	0	82	2682	13529	UNDER
GO:0009116	nucleoside metabolic process	P	3.00654e-05	6.68888e-07	40	427	2642	13184	UNDER
GO:0016114	terpenoid biosynthetic process	P	3.51973e-05	7.88112e-07	51	107	2631	13504	OVER
GO:0033365	protein localization to organelle	P	4.21098e-05	9.50522e-07	22	290	2660	13321	UNDER
GO:0015934	large ribosomal subunit	C	4.21098e-05	9.54979e-07	2	108	2680	13503	UNDER
GO:0072594	establishment of protein localization to organelle	P	4.36627e-05	9.96464e-07	21	283	2661	13328	UNDER
GO:0042175	nuclear outer membrane-endoplasmic reticulum membrane network	C	4.48775e-05	1.03707e-06	7	162	2675	13449	UNDER
GO:0005789	endoplasmic reticulum membrane	C	4.48775e-05	1.03707e-06	7	162	2675	13449	UNDER
GO:0016101	diterpenoid metabolic process	P	4.55777e-05	1.05979e-06	15	10	2667	13601	OVER
GO:0006996	organelle organization	P	4.99613e-05	1.1689e-06	162	1198	2520	12413	UNDER
GO:0000272	polysaccharide catabolic process	P	5.31755e-05	1.25173e-06	49	102	2633	13509	OVER
GO:0009605	response to external stimulus	P	5.38097e-05	1.27438e-06	198	677	2484	12934	OVER
GO:0014070	response to organic cyclic compound	P	5.6119e-05	1.33712e-06	93	258	2589	13353	OVER
GO:0005634	nucleus	C	5.73873e-05	1.37558e-06	362	2347	2320	11264	UNDER
GO:0006414	translational elongation	P	5.95606e-05	1.43622e-06	2	106	2680	13505	UNDER
GO:0051788	response to misfolded protein	P	6.04062e-05	1.47396e-06	0	77	2682	13534	UNDER
GO:0043248	proteasome assembly	P	6.04062e-05	1.47396e-06	0	77	2682	13534	UNDER
GO:0016462	pyrophosphatase activity	F	6.42686e-05	1.57743e-06	92	762	2590	12849	UNDER
GO:0016817	hydrolase activity, acting on acid anhydrides	F	6.68896e-05	1.65136e-06	95	781	2587	12830	UNDER
GO:0016209	antioxidant activity	F	7.83898e-05	1.94652e-06	48	101	2634	13510	OVER
GO:0008299	isoprenoid biosynthetic process	P	7.84218e-05	1.95858e-06	80	211	2602	13400	OVER
GO:0006979	response to oxidative stress	P	8.05838e-05	2.02414e-06	84	227	2598	13384	OVER
GO:0006259	DNA metabolic process	P	8.06208e-05	2.03664e-06	72	631	2610	12980	UNDER
GO:0000139	Golgi membrane	C	8.7939e-05	2.23413e-06	4	126	2678	13485	UNDER
GO:0016818	hydrolase activity, acting on acid anhydrides, in phosphorus-containing anhydrides	F	8.87315e-05	2.267e-06	94	770	2588	12841	UNDER
GO:1901701	cellular response to oxygen-containing compound	P	9.01297e-05	2.31998e-06	98	281	2584	13330	OVER
GO:0009534	chloroplast thylakoid	C	9.01297e-05	2.3286e-06	70	177	2612	13434	OVER
GO:0009507	chloroplast	C	9.32755e-05	2.42326e-06	319	1212	2363	12399	OVER
GO:0070647	protein modification by small protein conjugation or removal	P	9.6171e-05	2.51229e-06	20	267	2662	13344	UNDER
GO:0007034	vacuolar transport	P	9.858e-05	2.58937e-06	1	89	2681	13522	UNDER
GO:0007167	enzyme linked receptor protein signaling pathway	P	0.000110389	2.91539e-06	38	71	2644	13540	OVER
GO:0009607	response to biotic stimulus	P	0.000119544	3.17435e-06	143	461	2539	13150	OVER
GO:0046364	monosaccharide biosynthetic process	P	0.00012077	3.22423e-06	11	190	2671	13421	UNDER
GO:0031976	plastid thylakoid	C	0.000142143	3.83563e-06	70	179	2612	13432	OVER
GO:0048046	apoplast	C	0.000142143	3.83563e-06	70	179	2612	13432	OVER
GO:0009521	photosystem	C	0.000148057	4.01648e-06	40	78	2642	13533	OVER
GO:0016837	carbon-oxygen lyase activity, acting on polysaccharides	F	0.000148465	4.04884e-06	15	12	2667	13599	OVER
GO:0070646	protein modification by small protein removal	P	0.000150472	4.12517e-06	1	88	2681	13523	UNDER
GO:0006721	terpenoid metabolic process	P	0.000158045	4.35548e-06	51	115	2631	13496	OVER
GO:0071396	cellular response to lipid	P	0.000163801	4.53761e-06	55	128	2627	13483	OVER
GO:0006220	pyrimidine nucleotide metabolic process	P	0.000174757	4.89129e-06	2	99	2680	13512	UNDER
GO:0006221	pyrimidine nucleotide biosynthetic process	P	0.000174757	4.89129e-06	2	99	2680	13512	UNDER
GO:1990234	transferase complex	C	0.000176594	4.96804e-06	13	205	2669	13406	UNDER
GO:0044429	mitochondrial part	C	0.000177429	5.01701e-06	14	213	2668	13398	UNDER
GO:0044249	cellular biosynthetic process	P	0.000198717	5.70888e-06	590	3557	2092	10054	UNDER
GO:0005525	GTP binding	F	0.000198717	5.73304e-06	26	303	2656	13308	UNDER
GO:0019001	guanyl nucleotide binding	F	0.000198717	5.73304e-06	26	303	2656	13308	UNDER
GO:0032561	guanyl ribonucleotide binding	F	0.000198717	5.73304e-06	26	303	2656	13308	UNDER
GO:0030662	coated vesicle membrane	C	0.000200199	5.83327e-06	0	71	2682	13540	UNDER
GO:0080129	proteasome core complex assembly	P	0.000200199	5.83327e-06	0	71	2682	13540	UNDER
GO:0016705	oxidoreductase activity, acting on paired donors, with incorporation or reduction of molecular oxygen	F	0.000200395	5.86775e-06	89	253	2593	13358	OVER
GO:0016491	oxidoreductase activity	F	0.000200554	5.92337e-06	332	1285	2350	12326	OVER
GO:0006720	isoprenoid metabolic process	P	0.000200554	5.92997e-06	80	219	2602	13392	OVER
GO:0071840	cellular component organization or biogenesis	P	0.000202963	6.03035e-06	328	2121	2354	11490	UNDER
GO:0015935	small ribosomal subunit	C	0.000203923	6.08813e-06	1	85	2681	13526	UNDER
GO:0044724	single-organism carbohydrate catabolic process	P	0.000205208	6.15595e-06	29	326	2653	13285	UNDER
GO:0019319	hexose biosynthetic process	P	0.000206814	6.23379e-06	11	184	2671	13427	UNDER
GO:0035304	regulation of protein dephosphorylation	P	0.000212376	6.43196e-06	25	37	2657	13574	OVER
GO:0017111	nucleoside-triphosphatase activity	F	0.000232877	7.08626e-06	91	734	2591	12877	UNDER
GO:0009725	response to hormone	P	0.000265456	8.1157e-06	162	549	2520	13062	OVER
GO:1902494	catalytic complex	C	0.000268527	8.24814e-06	32	345	2650	13266	UNDER
GO:0030120	vesicle coat	C	0.00027544	8.50001e-06	0	67	2682	13544	UNDER
GO:0006094	gluconeogenesis	P	0.00027936	8.66109e-06	11	182	2671	13429	UNDER
GO:0009058	biosynthetic process	P	0.000282888	8.81107e-06	647	3851	2035	9760	UNDER
GO:0022625	cytosolic large ribosomal subunit	C	0.000291302	9.11494e-06	1	82	2681	13529	UNDER
GO:0016469	proton-transporting two-sector ATPase complex	C	0.000299818	9.42446e-06	0	69	2682	13542	UNDER
GO:0032870	cellular response to hormone stimulus	P	0.000331669	1.04733e-05	105	319	2577	13292	OVER
GO:0071495	cellular response to endogenous stimulus	P	0.000354872	1.12569e-05	105	321	2577	13290	OVER
GO:0048193	Golgi vesicle transport	P	0.000376358	1.19925e-05	11	179	2671	13432	UNDER
GO:0019693	ribose phosphate metabolic process	P	0.00041772	1.33704e-05	63	547	2619	13064	UNDER
GO:0046274	lignin catabolic process	P	0.000427349	1.38652e-05	14	12	2668	13599	OVER
GO:0046271	phenylpropanoid catabolic process	P	0.000427349	1.38652e-05	14	12	2668	13599	OVER
GO:0043207	response to external biotic stimulus	P	0.000427349	1.3924e-05	136	446	2546	13165	OVER
GO:0051707	response to other organism	P	0.000427349	1.3924e-05	136	446	2546	13165	OVER
GO:0009536	plastid	C	0.000442709	1.4488e-05	326	1274	2356	12337	OVER
GO:0046034	ATP metabolic process	P	0.000452731	1.48809e-05	1	81	2681	13530	UNDER
GO:0009523	photosystem II	C	0.000468237	1.54578e-05	32	60	2650	13551	OVER
GO:0006096	glycolytic process	P	0.00047773	1.59524e-05	23	271	2659	13340	UNDER
GO:0031988	membrane-bounded vesicle	C	0.00047773	1.59769e-05	10	168	2672	13443	UNDER
GO:0031982	vesicle	C	0.00047773	1.59769e-05	10	168	2672	13443	UNDER
GO:0009218	pyrimidine ribonucleotide metabolic process	P	0.000494516	1.66802e-05	2	92	2680	13519	UNDER
GO:0009220	pyrimidine ribonucleotide biosynthetic process	P	0.000494516	1.66802e-05	2	92	2680	13519	UNDER
GO:0034645	cellular macromolecule biosynthetic process	P	0.000513502	1.73944e-05	376	2364	2306	11247	UNDER
GO:0010498	proteasomal protein catabolic process	P	0.000520944	1.77212e-05	7	141	2675	13470	UNDER
GO:0009719	response to endogenous stimulus	P	0.000540448	1.84622e-05	169	587	2513	13024	OVER
GO:0042440	pigment metabolic process	P	0.000606396	2.08022e-05	63	166	2619	13445	OVER
GO:0042651	thylakoid membrane	C	0.000636977	2.19427e-05	59	152	2623	13459	OVER
GO:0006950	response to stress	P	0.000651798	2.25468e-05	406	1647	2276	11964	OVER
GO:0010033	response to organic substance	P	0.000662115	2.29987e-05	254	959	2428	12652	OVER
GO:0009144	purine nucleoside triphosphate metabolic process	P	0.000692413	2.41505e-05	2	88	2680	13523	UNDER
GO:0052716	hydroquinone:oxygen oxidoreductase activity	F	0.000697746	2.44366e-05	14	13	2668	13598	OVER
GO:0009740	gibberellic acid mediated signaling pathway	P	0.000719572	2.53043e-05	25	40	2657	13571	OVER
GO:0030029	actin filament-based process	P	0.000772892	2.72903e-05	5	120	2677	13491	UNDER
GO:0006886	intracellular protein transport	P	0.000784263	2.78044e-05	71	590	2611	13021	UNDER
GO:0045490	pectin catabolic process	P	0.000803688	2.86084e-05	23	36	2659	13575	OVER
GO:0005911	cell-cell junction	C	0.000834327	2.98552e-05	54	478	2628	13133	UNDER
GO:0030054	cell junction	C	0.000834327	2.99385e-05	54	479	2628	13132	UNDER
GO:0070727	cellular macromolecule localization	P	0.000874707	3.1513e-05	75	613	2607	12998	UNDER
GO:0006397	mRNA processing	P	0.00088703	3.20843e-05	10	165	2672	13446	UNDER
GO:0090304	nucleic acid metabolic process	P	0.000951295	3.45454e-05	382	2380	2300	11231	UNDER
GO:0010016	shoot system morphogenesis	P	0.000968523	3.531e-05	65	177	2617	13434	OVER
GO:0006006	glucose metabolic process	P	0.000969336	3.54788e-05	19	234	2663	13377	UNDER
GO:0009617	response to bacterium	P	0.00098191	3.60799e-05	72	203	2610	13408	OVER
GO:0010467	gene expression	P	0.000984017	3.62986e-05	350	2202	2332	11409	UNDER
GO:0016023	cytoplasmic membrane-bounded vesicle	C	0.00115077	4.27801e-05	10	161	2672	13450	UNDER
GO:0031410	cytoplasmic vesicle	C	0.00115077	4.27801e-05	10	161	2672	13450	UNDER
GO:0034613	cellular protein localization	P	0.00115366	4.30531e-05	74	602	2608	13009	UNDER
GO:0010200	response to chitin	P	0.00115484	4.32631e-05	40	90	2642	13521	OVER
GO:0009773	photosynthetic electron transport in photosystem I	P	0.00116799	4.39231e-05	10	6	2672	13605	OVER
GO:2000377	regulation of reactive oxygen species metabolic process	P	0.00122651	4.63001e-05	34	70	2648	13541	OVER
GO:0035303	regulation of dephosphorylation	P	0.00122882	4.67399e-05	25	43	2657	13568	OVER
GO:0010476	gibberellin mediated signaling pathway	P	0.00122882	4.67399e-05	25	43	2657	13568	OVER
GO:0009199	ribonucleoside triphosphate metabolic process	P	0.00135676	5.18011e-05	3	94	2679	13517	UNDER
GO:0005798	Golgi-associated vesicle	C	0.00137083	5.27318e-05	0	59	2682	13552	UNDER
GO:0022627	cytosolic small ribosomal subunit	C	0.00137083	5.27318e-05	0	59	2682	13552	UNDER
GO:0009965	leaf morphogenesis	P	0.00137828	5.32162e-05	34	71	2648	13540	OVER
GO:1901657	glycosyl compound metabolic process	P	0.0014339	5.55695e-05	58	498	2624	13113	UNDER
GO:0009657	plastid organization	P	0.00144262	5.61143e-05	54	140	2628	13471	OVER
GO:0009205	purine ribonucleoside triphosphate metabolic process	P	0.00145705	5.68849e-05	2	85	2680	13526	UNDER
GO:0009739	response to gibberellin	P	0.00151521	5.93732e-05	31	62	2651	13549	OVER
GO:0071370	cellular response to gibberellin stimulus	P	0.00151578	5.96132e-05	25	44	2657	13567	OVER
GO:0010103	stomatal complex morphogenesis	P	0.00153351	6.05302e-05	27	49	2655	13562	OVER
GO:0009755	hormone-mediated signaling pathway	P	0.00153389	6.07655e-05	98	309	2584	13302	OVER
GO:0070887	cellular response to chemical stimulus	P	0.00161876	6.436e-05	146	507	2536	13104	OVER
GO:0006366	transcription from RNA polymerase II promoter	P	0.00166716	6.65235e-05	4	103	2678	13508	UNDER
GO:0016679	oxidoreductase activity, acting on diphenols and related substances as donors	F	0.00173281	6.96165e-05	18	25	2664	13586	OVER
GO:0071310	cellular response to organic substance	P	0.00173281	6.96407e-05	137	469	2545	13142	OVER
GO:0009506	plasmodesma	C	0.00176139	7.12951e-05	54	469	2628	13142	UNDER
GO:0055044	symplast	C	0.00176139	7.12951e-05	54	469	2628	13142	UNDER
GO:0006623	protein targeting to vacuole	P	0.00180269	7.37427e-05	1	70	2681	13541	UNDER
GO:0072666	establishment of protein localization to vacuole	P	0.00180269	7.37427e-05	1	70	2681	13541	UNDER
GO:0072665	protein localization to vacuole	P	0.00180269	7.37427e-05	1	70	2681	13541	UNDER
GO:0009059	macromolecule biosynthetic process	P	0.00187732	7.70651e-05	398	2446	2284	11165	UNDER
GO:1901576	organic substance biosynthetic process	P	0.00190974	7.86702e-05	630	3696	2052	9915	UNDER
GO:0009696	salicylic acid metabolic process	P	0.00195828	8.09508e-05	30	60	2652	13551	OVER
GO:0010310	regulation of hydrogen peroxide metabolic process	P	0.00196569	8.15395e-05	32	65	2650	13546	OVER
GO:0007264	small GTPase mediated signal transduction	P	0.00198573	8.26555e-05	9	149	2673	13462	UNDER
GO:0016682	oxidoreductase activity, acting on diphenols and related substances as donors, oxygen as acceptor	F	0.00215189	8.98809e-05	15	18	2667	13593	OVER
GO:0009751	response to salicylic acid	P	0.00223598	9.37142e-05	48	121	2634	13490	OVER
GO:0044085	cellular component biogenesis	P	0.00227478	9.56669e-05	123	890	2559	12721	UNDER
GO:0009141	nucleoside triphosphate metabolic process	P	0.00228781	9.65433e-05	4	100	2678	13511	UNDER
GO:0006164	purine nucleotide biosynthetic process	P	0.00236309	0.000100059	4	102	2678	13509	UNDER
GO:0009535	chloroplast thylakoid membrane	C	0.00249495	0.000106	52	137	2630	13474	OVER
GO:0009697	salicylic acid biosynthetic process	P	0.00260595	0.000111091	29	58	2653	13553	OVER
GO:0009156	ribonucleoside monophosphate biosynthetic process	P	0.00261007	0.000111641	3	90	2679	13521	UNDER
GO:0009124	nucleoside monophosphate biosynthetic process	P	0.00270031	0.000115888	3	91	2679	13520	UNDER
GO:0030660	Golgi-associated vesicle membrane	C	0.00275738	0.000118733	0	53	2682	13558	UNDER
GO:0098796	membrane protein complex	C	0.00288016	0.000124434	49	428	2633	13183	UNDER
GO:0010374	stomatal complex development	P	0.00300506	0.000130261	34	75	2648	13536	OVER
GO:0007010	cytoskeleton organization	P	0.00305337	0.000132793	34	326	2648	13285	UNDER
GO:0072522	purine-containing compound biosynthetic process	P	0.00321318	0.000140205	7	126	2675	13485	UNDER
GO:0072329	monocarboxylic acid catabolic process	P	0.00324142	0.000141902	4	99	2678	13512	UNDER
GO:0008152	metabolic process	P	0.00336906	0.000147974	1769	9485	913	4126	UNDER
GO:0005996	monosaccharide metabolic process	P	0.00342616	0.000150973	28	286	2654	13325	UNDER
GO:0055035	plastid thylakoid membrane	C	0.00372549	0.000164698	52	139	2630	13472	OVER
GO:0031977	thylakoid lumen	C	0.00377626	0.000167822	14	17	2668	13594	OVER
GO:0000502	proteasome complex	C	0.00377626	0.000168026	1	64	2681	13547	UNDER
GO:0009654	photosystem II oxygen evolving complex	C	0.00378762	0.000169076	9	6	2673	13605	OVER
GO:0009886	post-embryonic morphogenesis	P	0.00382131	0.000171128	61	173	2621	13438	OVER
GO:0046189	phenol-containing compound biosynthetic process	P	0.00398338	0.000178958	31	67	2651	13544	OVER
GO:0098542	defense response to other organism	P	0.00409778	0.000184685	108	361	2574	13250	OVER
GO:0004497	monooxygenase activity	F	0.00410644	0.000185877	57	158	2625	13453	OVER
GO:0015991	ATP hydrolysis coupled proton transport	P	0.00410644	0.000187148	0	51	2682	13560	UNDER
GO:0015988	energy coupled proton transmembrane transport, against electrochemical gradient	P	0.00410644	0.000187148	0	51	2682	13560	UNDER
GO:0046686	response to cadmium ion	P	0.00410644	0.000187434	33	317	2649	13294	UNDER
GO:0016043	cellular component organization	P	0.00438702	0.00020087	308	1927	2374	11684	UNDER
GO:0007186	G-protein coupled receptor signaling pathway	P	0.00440135	0.000202157	0	52	2682	13559	UNDER
GO:1901698	response to nitrogen compound	P	0.00472416	0.000217663	67	198	2615	13413	OVER
GO:0090407	organophosphate biosynthetic process	P	0.00476185	0.000220083	65	522	2617	13089	UNDER
GO:1902589	single-organism organelle organization	P	0.00488888	0.000226655	79	607	2603	13004	UNDER
GO:0015399	primary active transmembrane transporter activity	F	0.00492773	0.000229871	16	193	2666	13418	UNDER
GO:0015405	P-P-bond-hydrolysis-driven transmembrane transporter activity	F	0.00492773	0.000229871	16	193	2666	13418	UNDER
GO:0030036	actin cytoskeleton organization	P	0.00497365	0.000232727	5	104	2677	13507	UNDER
GO:0019829	cation-transporting ATPase activity	F	0.00507267	0.000238764	3	85	2679	13526	UNDER
GO:0009626	plant-type hypersensitive response	P	0.00507267	0.000238817	45	116	2637	13495	OVER
GO:0018958	phenol-containing compound metabolic process	P	0.00515673	0.000243514	32	71	2650	13540	OVER
GO:0042537	benzene-containing compound metabolic process	P	0.00527138	0.000249685	34	77	2648	13534	OVER
GO:0019318	hexose metabolic process	P	0.00538455	0.000255818	25	259	2657	13352	UNDER
GO:0034050	host programmed cell death induced by symbiont	P	0.00538877	0.000256792	45	117	2637	13494	OVER
GO:0009862	systemic acquired resistance, salicylic acid mediated signaling pathway	P	0.00568466	0.000271708	32	72	2650	13539	OVER
GO:0009595	detection of biotic stimulus	P	0.00579712	0.000277916	23	42	2659	13569	OVER
GO:0006399	tRNA metabolic process	P	0.00581376	0.000279548	12	162	2670	13449	UNDER
GO:0044434	chloroplast part	C	0.00650332	0.000313638	155	566	2527	13045	OVER
GO:0015994	chlorophyll metabolic process	P	0.00661929	0.000320181	38	93	2644	13518	OVER
GO:0010243	response to organonitrogen compound	P	0.00668292	0.000324218	40	100	2642	13511	OVER
GO:0010027	thylakoid membrane organization	P	0.00686905	0.00033522	31	69	2651	13542	OVER
GO:0009668	plastid membrane organization	P	0.00686905	0.00033522	31	69	2651	13542	OVER
GO:0044281	small molecule metabolic process	P	0.0072662	0.000355644	295	1839	2387	11772	UNDER
GO:1902600	hydrogen ion transmembrane transport	P	0.00735022	0.00036145	6	109	2676	13502	UNDER
GO:0042455	ribonucleoside biosynthetic process	P	0.00735022	0.000362922	6	110	2676	13501	UNDER
GO:0009163	nucleoside biosynthetic process	P	0.00735022	0.000362922	6	110	2676	13501	UNDER
GO:0031348	negative regulation of defense response	P	0.00746929	0.000369873	31	70	2651	13541	OVER
GO:0072528	pyrimidine-containing compound biosynthetic process	P	0.00750963	0.000372949	6	111	2676	13500	UNDER
GO:0010038	response to metal ion	P	0.0076544	0.000382328	39	348	2643	13263	UNDER
GO:0006417	regulation of translation	P	0.0076544	0.000382336	7	117	2675	13494	UNDER
GO:0043161	proteasome-mediated ubiquitin-dependent protein catabolic process	P	0.00766009	0.000383994	1	59	2681	13552	UNDER
GO:0015995	chlorophyll biosynthetic process	P	0.00766009	0.000384819	26	54	2656	13557	OVER
GO:0005740	mitochondrial envelope	C	0.00769086	0.000387468	11	151	2671	13460	UNDER
GO:0019344	cysteine biosynthetic process	P	0.0079176	0.000400028	33	77	2649	13534	OVER
GO:1902582	single-organism intracellular transport	P	0.00803688	0.000407725	77	586	2605	13025	UNDER
GO:0004089	carbonate dehydratase activity	F	0.00803688	0.000409515	6	2	2676	13609	OVER
GO:0008661	1-deoxy-D-xylulose-5-phosphate synthase activity	F	0.00803688	0.000409515	6	2	2676	13609	OVER
GO:0016798	hydrolase activity, acting on glycosyl bonds	F	0.00831483	0.000424871	104	354	2578	13257	OVER
GO:0009062	fatty acid catabolic process	P	0.0084687	0.000435165	4	92	2678	13519	UNDER
GO:0007015	actin filament organization	P	0.0084687	0.000435165	4	92	2678	13519	UNDER
GO:0048443	stamen development	P	0.00847501	0.000442545	33	78	2649	13533	OVER
GO:0048466	androecium development	P	0.00847501	0.000442545	33	78	2649	13533	OVER
GO:0030137	COPI-coated vesicle	C	0.00847501	0.000442788	0	45	2682	13566	UNDER
GO:0000338	protein deneddylation	P	0.00847501	0.000442788	0	45	2682	13566	UNDER
GO:0010388	cullin deneddylation	P	0.00847501	0.000442788	0	45	2682	13566	UNDER
GO:0030663	COPI-coated vesicle membrane	C	0.00847501	0.000442788	0	45	2682	13566	UNDER
GO:0012501	programmed cell death	P	0.00847801	0.000445135	52	145	2630	13466	OVER
GO:0005773	vacuole	C	0.00847801	0.000445378	47	398	2635	13213	UNDER
GO:0043933	macromolecular complex subunit organization	P	0.00885275	0.000467171	102	734	2580	12877	UNDER
GO:0048827	phyllome development	P	0.00885275	0.000467606	99	333	2583	13278	OVER
GO:0000377	RNA splicing, via transesterification reactions with bulged adenosine as nucleophile	P	0.00909351	0.000482934	5	100	2677	13511	UNDER
GO:0000375	RNA splicing, via transesterification reactions	P	0.00909351	0.000482934	5	100	2677	13511	UNDER
GO:0071395	cellular response to jasmonic acid stimulus	P	0.00933251	0.000496966	33	79	2649	13532	OVER
GO:0046148	pigment biosynthetic process	P	0.00937711	0.000500687	48	131	2634	13480	OVER
GO:0043039	tRNA aminoacylation	P	0.00945194	0.000507396	3	80	2679	13531	UNDER
GO:0043038	amino acid activation	P	0.00945194	0.000507396	3	80	2679	13531	UNDER
GO:0033013	tetrapyrrole metabolic process	P	0.00969931	0.000522067	48	132	2634	13479	OVER
GO:0009060	aerobic respiration	P	0.00977708	0.000527656	3	81	2679	13530	UNDER
GO:0043414	macromolecule methylation	P	0.00981747	0.000531245	38	337	2644	13274	UNDER
GO:0016161	beta-amylase activity	F	0.00986652	0.000535316	10	10	2672	13601	OVER
GO:0008233	peptidase activity	F	0.0101345	0.000551311	62	490	2620	13121	UNDER
GO:0010363	regulation of plant-type hypersensitive response	P	0.0109658	0.000598105	42	111	2640	13500	OVER
GO:0046914	transition metal ion binding	F	0.0113565	0.000621046	231	1471	2451	12140	UNDER
GO:0003924	GTPase activity	F	0.0116887	0.000640887	13	161	2669	13450	UNDER
GO:0055114	oxidation-reduction process	P	0.0117624	0.00064662	347	1447	2335	12164	OVER
GO:0016071	mRNA metabolic process	P	0.011805	0.000650658	30	281	2652	13330	UNDER
GO:0042451	purine nucleoside biosynthetic process	P	0.0120005	0.000664878	5	96	2677	13515	UNDER
GO:0046129	purine ribonucleoside biosynthetic process	P	0.0120005	0.000664878	5	96	2677	13515	UNDER
GO:0005654	nucleoplasm	C	0.0121151	0.00067384	12	153	2670	13458	UNDER
GO:0000398	mRNA splicing, via spliceosome	P	0.0121151	0.000674703	5	97	2677	13514	UNDER
GO:0030126	COPI vesicle coat	C	0.0127212	0.00071211	0	44	2682	13567	UNDER
GO:0033178	proton-transporting two-sector ATPase complex, catalytic domain	C	0.0127212	0.00071211	0	44	2682	13567	UNDER
GO:2000024	regulation of leaf development	P	0.0129211	0.000732856	4	0	2678	13611	OVER
GO:0046102	inosine metabolic process	P	0.0129211	0.000732856	4	0	2678	13611	OVER
GO:0046130	purine ribonucleoside catabolic process	P	0.0129211	0.000732856	4	0	2678	13611	OVER
GO:0006148	inosine catabolic process	P	0.0129211	0.000732856	4	0	2678	13611	OVER
GO:0006154	adenosine catabolic process	P	0.0129211	0.000732856	4	0	2678	13611	OVER
GO:0031966	mitochondrial membrane	C	0.0129211	0.000736284	10	138	2672	13473	UNDER
GO:0044451	nucleoplasm part	C	0.0129211	0.000736284	10	138	2672	13473	UNDER
GO:0044435	plastid part	C	0.0137591	0.000786008	156	583	2526	13028	OVER
GO:0000165	MAPK cascade	P	0.0138283	0.000791948	37	94	2645	13517	OVER
GO:0048285	organelle fission	P	0.0140389	0.000806026	14	167	2668	13444	UNDER
GO:0070011	peptidase activity, acting on L-amino acid peptides	F	0.014238	0.000819498	57	453	2625	13158	UNDER
GO:0009152	purine ribonucleotide biosynthetic process	P	0.0149662	0.000863558	4	86	2678	13525	UNDER
GO:0006754	ATP biosynthetic process	P	0.0151149	0.000874306	1	54	2681	13557	UNDER
GO:0022618	ribonucleoprotein complex assembly	P	0.0157166	0.000913626	1	56	2681	13555	UNDER
GO:0071826	ribonucleoprotein complex subunit organization	P	0.0157166	0.000913626	1	56	2681	13555	UNDER
GO:0016054	organic acid catabolic process	P	0.0157425	0.000919649	16	180	2666	13431	UNDER
GO:0046395	carboxylic acid catabolic process	P	0.0157425	0.000919649	16	180	2666	13431	UNDER
GO:0042623	ATPase activity, coupled	F	0.0159524	0.000934202	33	298	2649	13313	UNDER
GO:0051667	establishment of plastid localization	P	0.0161858	0.000952515	18	33	2664	13578	OVER
GO:0009902	chloroplast relocation	P	0.0161858	0.000952515	18	33	2664	13578	OVER
GO:0042625	ATPase activity, coupled to transmembrane movement of ions	F	0.0164753	0.00097192	5	95	2677	13516	UNDER
GO:0045333	cellular respiration	P	0.0168131	0.000995965	6	102	2676	13509	UNDER
GO:0044802	single-organism membrane organization	P	0.0168131	0.000996671	69	220	2613	13391	OVER
GO:0006534	cysteine metabolic process	P	0.0169461	0.00100699	33	83	2649	13528	OVER
GO:0004553	hydrolase activity, hydrolyzing O-glycosyl compounds	F	0.017149	0.00102245	98	338	2584	13273	OVER
GO:0035966	response to topologically incorrect protein	P	0.017149	0.00102397	8	118	2674	13493	UNDER
GO:0015980	energy derivation by oxidation of organic compounds	P	0.0173225	0.00103681	8	119	2674	13492	UNDER
GO:0050832	defense response to fungus	P	0.0176096	0.00105898	42	115	2640	13496	OVER
GO:0009753	response to jasmonic acid	P	0.0176096	0.00106232	46	131	2636	13480	OVER
GO:0045730	respiratory burst	P	0.0176096	0.00106411	14	22	2668	13589	OVER
GO:0002679	respiratory burst involved in defense response	P	0.0176096	0.00106411	14	22	2668	13589	OVER
GO:0045259	proton-transporting ATP synthase complex	C	0.0176839	0.00107114	0	40	2682	13571	UNDER
GO:0006446	regulation of translational initiation	P	0.0176997	0.00107659	0	41	2682	13570	UNDER
GO:0043900	regulation of multi-organism process	P	0.0176997	0.00107718	26	59	2656	13552	OVER
GO:0005515	protein binding	F	0.0179748	0.00110188	207	1322	2475	12289	UNDER
GO:0006418	tRNA aminoacylation for protein translation	P	0.0179748	0.00111456	3	76	2679	13535	UNDER
GO:0000394	RNA splicing, via endonucleolytic cleavage and ligation	P	0.0179748	0.00111456	3	76	2679	13535	UNDER
GO:0009127	purine nucleoside monophosphate biosynthetic process	P	0.0179748	0.00111456	3	76	2679	13535	UNDER
GO:0009168	purine ribonucleoside monophosphate biosynthetic process	P	0.0179748	0.00111456	3	76	2679	13535	UNDER
GO:0016876	ligase activity, forming aminoacyl-tRNA and related compounds	F	0.0179748	0.00111456	3	76	2679	13535	UNDER
GO:0016875	ligase activity, forming carbon-oxygen bonds	F	0.0179748	0.00111456	3	76	2679	13535	UNDER
GO:0004812	aminoacyl-tRNA ligase activity	F	0.0179748	0.00111456	3	76	2679	13535	UNDER
GO:0033014	tetrapyrrole biosynthetic process	P	0.01804	0.00112119	36	93	2646	13518	OVER
GO:0009415	response to water	P	0.0180682	0.0011269	42	116	2640	13495	OVER
GO:0009867	jasmonic acid mediated signaling pathway	P	0.0180682	0.00112813	32	79	2650	13532	OVER
GO:0004364	glutathione transferase activity	F	0.0183542	0.00114862	8	7	2674	13604	OVER
GO:0006778	porphyrin-containing compound metabolic process	P	0.0188373	0.00118156	45	126	2637	13485	OVER
GO:0019750	chloroplast localization	P	0.0188582	0.00118828	18	34	2664	13577	OVER
GO:0051644	plastid localization	P	0.0188582	0.00118828	18	34	2664	13577	OVER
GO:0010193	response to ozone	P	0.0188675	0.00119158	7	5	2675	13606	OVER
GO:0005774	vacuolar membrane	C	0.0198669	0.0012604	26	247	2656	13364	UNDER
GO:0044437	vacuolar part	C	0.0198669	0.0012604	26	247	2656	13364	UNDER
GO:0010583	response to cyclopentenone	P	0.020641	0.00131247	23	50	2659	13561	OVER
GO:0003779	actin binding	F	0.0206739	0.00131753	2	65	2680	13546	UNDER
GO:0030258	lipid modification	P	0.0208462	0.0013315	10	132	2672	13479	UNDER
GO:0080135	regulation of cellular response to stress	P	0.0216084	0.00138329	43	121	2639	13490	OVER
GO:1901564	organonitrogen compound metabolic process	P	0.021782	0.00139753	213	1350	2469	12261	UNDER
GO:0010228	vegetative to reproductive phase transition of meristem	P	0.0228261	0.00146779	17	184	2665	13427	UNDER
GO:0044723	single-organism carbohydrate metabolic process	P	0.0228869	0.00147499	156	1026	2526	12585	UNDER
GO:0098552	side of membrane	C	0.0255521	0.00165775	0	38	2682	13573	UNDER
GO:0030118	clathrin coat	C	0.0255521	0.00165775	0	38	2682	13573	UNDER
GO:0007033	vacuole organization	P	0.0255521	0.00165775	0	38	2682	13573	UNDER
GO:0010287	plastoglobule	C	0.0255666	0.00166236	9	10	2673	13601	OVER
GO:0001731	formation of translation preinitiation complex	P	0.0259574	0.0017064	0	39	2682	13572	UNDER
GO:0070993	translation preinitiation complex	C	0.0259574	0.0017064	0	39	2682	13572	UNDER
GO:0005852	eukaryotic translation initiation factor 3 complex	C	0.0259574	0.0017064	0	39	2682	13572	UNDER
GO:0016282	eukaryotic 43S preinitiation complex	C	0.0259574	0.0017064	0	39	2682	13572	UNDER
GO:0033290	eukaryotic 48S preinitiation complex	C	0.0259574	0.0017064	0	39	2682	13572	UNDER
GO:0009941	chloroplast envelope	C	0.0261045	0.00171981	77	258	2605	13353	OVER
GO:0005509	calcium ion binding	F	0.0261681	0.00172903	57	176	2625	13435	OVER
GO:0009640	photomorphogenesis	P	0.0261681	0.00173527	4	80	2678	13531	UNDER
GO:0019395	fatty acid oxidation	P	0.0261681	0.00173527	4	80	2678	13531	UNDER
GO:0051213	dioxygenase activity	F	0.0270718	0.00180219	42	119	2640	13492	OVER
GO:0071702	organic substance transport	P	0.0270718	0.00180297	149	981	2533	12630	UNDER
GO:0042221	response to chemical	P	0.0271118	0.00180953	324	1366	2358	12245	OVER
GO:0003746	translation elongation factor activity	F	0.0274008	0.00183275	2	61	2680	13550	UNDER
GO:0002237	response to molecule of bacterial origin	P	0.027635	0.00185238	15	25	2667	13586	OVER
GO:0072527	pyrimidine-containing compound metabolic process	P	0.027741	0.00186347	9	121	2673	13490	UNDER
GO:0004034	aldose 1-epimerase activity	F	0.0277806	0.00188592	5	2	2677	13609	OVER
GO:0004066	asparagine synthase (glutamine-hydrolyzing) activity	F	0.0277806	0.00188592	5	2	2677	13609	OVER
GO:0006528	asparagine metabolic process	P	0.0277806	0.00188592	5	2	2677	13609	OVER
GO:0006529	asparagine biosynthetic process	P	0.0277806	0.00188592	5	2	2677	13609	OVER
GO:0060589	nucleoside-triphosphatase regulator activity	F	0.0277806	0.00188787	2	62	2680	13549	UNDER
GO:0016887	ATPase activity	F	0.0277806	0.00189005	53	414	2629	13197	UNDER
GO:0008234	cysteine-type peptidase activity	F	0.0284002	0.00193629	6	97	2676	13514	UNDER
GO:0009653	anatomical structure morphogenesis	P	0.0286495	0.00195739	153	587	2529	13024	OVER
GO:0032940	secretion by cell	P	0.028914	0.00198376	1	50	2681	13561	UNDER
GO:0046903	secretion	P	0.028914	0.00198376	1	50	2681	13561	UNDER
GO:0009451	RNA modification	P	0.0289474	0.00199021	34	295	2648	13316	UNDER
GO:0044282	small molecule catabolic process	P	0.0290628	0.00200231	26	240	2656	13371	UNDER
GO:0032446	protein modification by small protein conjugation	P	0.0292865	0.00202194	19	194	2663	13417	UNDER
GO:0031399	regulation of protein modification process	P	0.0296265	0.00204966	40	113	2642	13498	OVER
GO:0023014	signal transduction by protein phosphorylation	P	0.0314067	0.00217732	43	124	2639	13487	OVER
GO:0009620	response to fungus	P	0.0314077	0.0021819	53	163	2629	13448	OVER
GO:0048506	regulation of timing of meristematic phase transition	P	0.0315699	0.00221583	7	6	2675	13605	OVER
GO:0048510	regulation of timing of transition from vegetative to reproductive phase	P	0.0315699	0.00221583	7	6	2675	13605	OVER
GO:0072359	circulatory system development	P	0.0315699	0.00221583	7	6	2675	13605	OVER
GO:0072358	cardiovascular system development	P	0.0315699	0.00221583	7	6	2675	13605	OVER
GO:0001944	vasculature development	P	0.0315699	0.00221583	7	6	2675	13605	OVER
GO:0010106	cellular response to iron ion starvation	P	0.0332271	0.00233691	11	16	2671	13595	OVER
GO:0006635	fatty acid beta-oxidation	P	0.0362279	0.00255397	4	79	2678	13532	UNDER
GO:0071446	cellular response to salicylic acid stimulus	P	0.0362279	0.00255836	37	102	2645	13509	OVER
GO:0031323	regulation of cellular metabolic process	P	0.0366819	0.00259569	301	1266	2381	12345	OVER
GO:0046982	protein heterodimerization activity	F	0.0369228	0.00261803	5	85	2677	13526	UNDER
GO:0000151	ubiquitin ligase complex	C	0.0374242	0.00267569	5	87	2677	13524	UNDER
GO:0043492	ATPase activity, coupled to movement of substances	F	0.0374242	0.0026802	16	170	2666	13441	UNDER
GO:0009206	purine ribonucleoside triphosphate biosynthetic process	P	0.0374242	0.00268403	2	58	2680	13553	UNDER
GO:0030695	GTPase regulator activity	F	0.0374242	0.00268403	2	58	2680	13553	UNDER
GO:0009145	purine nucleoside triphosphate biosynthetic process	P	0.0374242	0.00268403	2	58	2680	13553	UNDER
GO:0006779	porphyrin-containing compound biosynthetic process	P	0.0374242	0.00270585	33	87	2649	13524	OVER
GO:0009070	serine family amino acid biosynthetic process	P	0.0374242	0.00270585	33	87	2649	13524	OVER
GO:0022607	cellular component assembly	P	0.0374242	0.00271395	78	561	2604	13050	UNDER
GO:0042157	lipoprotein metabolic process	P	0.0374242	0.00271834	6	95	2676	13516	UNDER
GO:0072350	tricarboxylic acid metabolic process	P	0.0374242	0.00272223	2	59	2680	13552	UNDER
GO:0006101	citrate metabolic process	P	0.0374242	0.00272223	2	59	2680	13552	UNDER
GO:0006099	tricarboxylic acid cycle	P	0.0374242	0.00272223	2	59	2680	13552	UNDER
GO:0006355	regulation of transcription, DNA-templated	P	0.0374242	0.00272342	235	963	2447	12648	OVER
GO:0016168	chlorophyll binding	F	0.0382858	0.00279162	27	66	2655	13545	OVER
GO:0071407	cellular response to organic cyclic compound	P	0.0389257	0.00284816	55	173	2627	13438	OVER
GO:0098797	plasma membrane protein complex	C	0.0389257	0.00284945	2	60	2680	13551	UNDER
GO:0010256	endomembrane system organization	P	0.0396631	0.00290912	15	161	2667	13450	UNDER
GO:0051171	regulation of nitrogen compound metabolic process	P	0.0402797	0.00296013	252	1042	2430	12569	OVER
GO:0031407	oxylipin metabolic process	P	0.0406751	0.00299617	15	28	2667	13583	OVER
GO:0002376	immune system process	P	0.0406751	0.00300086	87	306	2595	13305	OVER
GO:0009269	response to desiccation	P	0.0408101	0.00301668	10	14	2672	13597	OVER
GO:0016072	rRNA metabolic process	P	0.041189	0.0030506	47	143	2635	13468	OVER
GO:0019219	regulation of nucleobase-containing compound metabolic process	P	0.0421702	0.00312932	248	1025	2434	12586	OVER
GO:0047622	adenosine nucleosidase activity	F	0.0424739	0.00318234	4	1	2678	13610	OVER
GO:0008477	purine nucleosidase activity	F	0.0424739	0.00318234	4	1	2678	13610	OVER
GO:0047724	inosine nucleosidase activity	F	0.0424739	0.00318234	4	1	2678	13610	OVER
GO:0006152	purine nucleoside catabolic process	P	0.0424739	0.00318234	4	1	2678	13610	OVER
GO:0006268	DNA unwinding involved in DNA replication	P	0.0424739	0.00318234	4	1	2678	13610	OVER
GO:0009201	ribonucleoside triphosphate biosynthetic process	P	0.0425022	0.0031962	3	67	2679	13544	UNDER
GO:0000280	nuclear division	P	0.0425022	0.00319667	14	154	2668	13457	UNDER
GO:1903506	regulation of nucleic acid-templated transcription	P	0.0425289	0.00321088	236	971	2446	12640	OVER
GO:2001141	regulation of RNA biosynthetic process	P	0.0425289	0.00321088	236	971	2446	12640	OVER
GO:0006612	protein targeting to membrane	P	0.0429962	0.00325879	43	126	2639	13485	OVER
GO:0043067	regulation of programmed cell death	P	0.0429962	0.00325879	43	126	2639	13485	OVER
GO:0009526	plastid envelope	C	0.0429962	0.00326467	78	268	2604	13343	OVER
GO:0008422	beta-glucosidase activity	F	0.0431563	0.00328341	11	17	2671	13594	OVER
GO:0005759	mitochondrial matrix	C	0.0431563	0.00328922	3	68	2679	13543	UNDER
GO:0022804	active transmembrane transporter activity	F	0.0434252	0.00331595	45	356	2637	13255	UNDER
GO:0023051	regulation of signaling	P	0.045615	0.00349202	23	214	2659	13397	UNDER
GO:0010941	regulation of cell death	P	0.045615	0.00349625	43	128	2639	13483	OVER
GO:0016820	hydrolase activity, acting on acid anhydrides, catalyzing transmembrane movement of substances	F	0.0457133	0.00351035	16	168	2666	13443	UNDER
GO:0009251	glucan catabolic process	P	0.0457141	0.00352354	17	34	2665	13577	OVER
GO:0044247	cellular polysaccharide catabolic process	P	0.0457141	0.00352354	17	34	2665	13577	OVER
GO:0015078	hydrogen ion transmembrane transporter activity	F	0.0470099	0.00363016	8	109	2674	13502	UNDER
GO:0034440	lipid oxidation	P	0.0471988	0.00365152	5	83	2677	13528	UNDER
GO:0044242	cellular lipid catabolic process	P	0.0472254	0.00367073	7	100	2675	13511	UNDER
GO:0072657	protein localization to membrane	P	0.0472254	0.00367392	43	129	2639	13482	OVER
GO:0090150	establishment of protein localization to membrane	P	0.0472254	0.00367392	43	129	2639	13482	OVER
GO:0009853	photorespiration	P	0.0473478	0.00369237	6	91	2676	13520	UNDER
GO:0051704	multi-organism process	P	0.0473478	0.00369703	155	607	2527	13004	OVER
GO:0006497	protein lipidation	P	0.047539	0.0037256	6	92	2676	13519	UNDER
GO:0042158	lipoprotein biosynthetic process	P	0.047539	0.0037256	6	92	2676	13519	UNDER
GO:0009814	defense response, incompatible interaction	P	0.0490286	0.00384938	54	173	2628	13438	OVER
GO:0009057	macromolecule catabolic process	P	0.049217	0.00387124	79	560	2603	13051	UNDER

## Sheet: Pollen Cones vs Basket
Table S4. Statistically significant Gene Ontology (GO) terms identified in differentially expressed transcript sets
GO-ID	Term	Category	FDR	P-Value	#Test	#Ref	#notAnnotTest	#notAnnotRef	Over/Under
GO:0005622	intracellular	C	2.01795e-24	2.89644e-28	1053	6396	1832	7012	UNDER
GO:0032991	macromolecular complex	C	4.44368e-23	1.27564e-26	175	1692	2710	11716	UNDER
GO:0044237	cellular metabolic process	P	4.13614e-22	1.78103e-25	1144	6747	1741	6661	UNDER
GO:0044260	cellular macromolecule metabolic process	P	2.82976e-20	1.62466e-23	794	4986	2091	8422	UNDER
GO:0044424	intracellular part	C	3.42809e-20	2.46023e-23	1019	6086	1866	7322	UNDER
GO:0005576	extracellular region	C	2.17281e-19	1.87123e-22	208	410	2677	12998	OVER
GO:0043234	protein complex	C	7.04836e-19	7.08174e-22	110	1171	2775	12237	UNDER
GO:0006259	DNA metabolic process	P	3.72734e-17	4.47641e-20	43	660	2842	12748	UNDER
GO:0005623	cell	C	3.72734e-17	4.81499e-20	1231	6982	1654	6426	UNDER
GO:0043170	macromolecule metabolic process	P	1.21025e-16	1.81546e-19	924	5497	1961	7911	UNDER
GO:0009987	cellular process	P	1.21025e-16	1.91083e-19	1571	8518	1314	4890	UNDER
GO:0044464	cell part	C	3.00819e-16	5.60243e-19	1218	6884	1667	6524	UNDER
GO:0044267	cellular protein metabolic process	P	3.00819e-16	5.61309e-19	413	2873	2472	10535	UNDER
GO:0003676	nucleic acid binding	F	5.21316e-16	1.07931e-18	365	2604	2520	10804	UNDER
GO:0036094	small molecule binding	F	5.21316e-16	1.1224e-18	497	3311	2388	10097	UNDER
GO:0006807	nitrogen compound metabolic process	P	1.18766e-15	2.7275e-18	540	3526	2345	9882	UNDER
GO:0044238	primary metabolic process	P	6.0269e-15	1.47061e-17	1253	6997	1632	6411	UNDER
GO:1901265	nucleoside phosphate binding	F	1.41806e-14	3.86724e-17	488	3214	2397	10194	UNDER
GO:0000166	nucleotide binding	F	1.41806e-14	3.86724e-17	488	3214	2397	10194	UNDER
GO:0034641	cellular nitrogen compound metabolic process	P	2.87485e-14	8.25276e-17	488	3205	2397	10203	UNDER
GO:0071704	organic substance metabolic process	P	3.52249e-14	1.06175e-16	1329	7319	1556	6089	UNDER
GO:0016192	vesicle-mediated transport	P	4.617e-14	1.45793e-16	18	396	2867	13012	UNDER
GO:0005829	cytosol	C	8.0301e-14	2.65096e-16	108	1043	2777	12365	UNDER
GO:0019538	protein metabolic process	P	8.91874e-14	3.07234e-16	503	3265	2382	10143	UNDER
GO:0046483	heterocycle metabolic process	P	9.62043e-14	3.45214e-16	486	3173	2399	10235	UNDER
GO:0006139	nucleobase-containing compound metabolic process	P	1.27084e-13	4.74263e-16	442	2937	2443	10471	UNDER
GO:0097159	organic cyclic compound binding	F	1.3219e-13	5.12292e-16	951	5502	1934	7906	UNDER
GO:1901293	nucleoside phosphate biosynthetic process	P	1.38735e-13	5.77483e-16	6	267	2879	13141	UNDER
GO:0009165	nucleotide biosynthetic process	P	1.38735e-13	5.77483e-16	6	267	2879	13141	UNDER
GO:1901363	heterocyclic compound binding	F	1.65815e-13	7.14001e-16	951	5497	1934	7911	UNDER
GO:1901360	organic cyclic compound metabolic process	P	2.31978e-13	1.0322e-15	522	3346	2363	10062	UNDER
GO:0006725	cellular aromatic compound metabolic process	P	4.98194e-13	2.28825e-15	508	3260	2377	10148	UNDER
GO:0016762	xyloglucan:xyloglucosyl transferase activity	F	9.03444e-13	4.27927e-15	29	9	2856	13399	OVER
GO:0051276	chromosome organization	P	1.68258e-12	8.21125e-15	34	501	2851	12907	UNDER
GO:0051603	proteolysis involved in cellular protein catabolic process	P	4.8604e-12	2.44171e-14	14	327	2871	13081	UNDER
GO:0015074	DNA integration	P	4.98922e-12	2.57804e-14	3	208	2882	13200	UNDER
GO:0035639	purine ribonucleoside triphosphate binding	F	6.69644e-12	3.55631e-14	361	2442	2524	10966	UNDER
GO:0015979	photosynthesis	P	1.16308e-11	6.34377e-14	100	172	2785	13236	OVER
GO:0004497	monooxygenase activity	F	1.75506e-11	9.82448e-14	84	131	2801	13277	OVER
GO:0044422	organelle part	C	2.23459e-11	1.28295e-13	304	2115	2581	11293	UNDER
GO:0016705	oxidoreductase activity, acting on paired donors, with incorporation or reduction of molecular oxygen	F	2.55137e-11	1.50145e-13	117	225	2768	13183	OVER
GO:0044446	intracellular organelle part	C	2.58951e-11	1.56106e-13	304	2113	2581	11295	UNDER
GO:0005737	cytoplasm	C	4.46695e-11	2.75698e-13	733	4325	2152	9083	UNDER
GO:0044265	cellular macromolecule catabolic process	P	5.23199e-11	3.30426e-13	26	412	2859	12996	UNDER
GO:0016114	terpenoid biosynthetic process	P	5.5087e-11	3.55808e-13	67	91	2818	13317	OVER
GO:0008270	zinc ion binding	F	1.3089e-10	8.6421e-13	128	1084	2757	12324	UNDER
GO:0008299	isoprenoid biosynthetic process	P	1.39936e-10	9.44019e-13	102	189	2783	13219	OVER
GO:0030163	protein catabolic process	P	1.40455e-10	9.67684e-13	22	371	2863	13037	UNDER
GO:0070013	intracellular organelle lumen	C	1.52113e-10	1.09167e-12	34	465	2851	12943	UNDER
GO:0043233	organelle lumen	C	1.52113e-10	1.09167e-12	34	465	2851	12943	UNDER
GO:0043228	non-membrane-bounded organelle	C	2.38201e-10	1.77788e-12	103	924	2782	12484	UNDER
GO:0043232	intracellular non-membrane-bounded organelle	C	2.38201e-10	1.77788e-12	103	924	2782	12484	UNDER
GO:0019684	photosynthesis, light reaction	P	2.44447e-10	1.89444e-12	76	119	2809	13289	OVER
GO:0043226	organelle	C	2.44447e-10	1.9226e-12	890	5063	1995	8345	UNDER
GO:0043229	intracellular organelle	C	2.44447e-10	1.92976e-12	890	5061	1995	8347	UNDER
GO:0031974	membrane-enclosed lumen	C	2.52915e-10	2.0329e-12	36	475	2849	12933	UNDER
GO:0007049	cell cycle	P	3.3773e-10	2.76312e-12	36	472	2849	12936	UNDER
GO:0048046	apoplast	C	4.06238e-10	3.38191e-12	90	159	2795	13249	OVER
GO:0046907	intracellular transport	P	5.08782e-10	4.30862e-12	80	769	2805	12639	UNDER
GO:0006721	terpenoid metabolic process	P	6.14629e-10	5.2932e-12	67	99	2818	13309	OVER
GO:0006720	isoprenoid metabolic process	P	7.30069e-10	6.39216e-12	102	197	2783	13211	OVER
GO:0046906	tetrapyrrole binding	F	1.02169e-09	9.09208e-12	120	254	2765	13154	OVER
GO:0006996	organelle organization	P	1.02933e-09	9.30784e-12	153	1207	2732	12201	UNDER
GO:0012505	endomembrane system	C	1.44234e-09	1.32496e-11	96	859	2789	12549	UNDER
GO:0043168	anion binding	F	1.59801e-09	1.4909e-11	489	3022	2396	10386	UNDER
GO:0043414	macromolecule methylation	P	1.62271e-09	1.53723e-11	22	353	2863	13055	UNDER
GO:0009905	ent-copalyl diphosphate synthase activity	F	3.01789e-09	2.90224e-11	14	0	2871	13408	OVER
GO:0020037	heme binding	F	3.273e-09	3.19455e-11	95	183	2790	13225	OVER
GO:0044428	nuclear part	C	3.51249e-09	3.47871e-11	43	503	2842	12905	UNDER
GO:0016568	chromatin modification	P	3.7799e-09	3.7978e-11	12	260	2873	13148	UNDER
GO:0019941	modification-dependent protein catabolic process	P	3.96345e-09	4.03912e-11	9	233	2876	13175	UNDER
GO:0006511	ubiquitin-dependent protein catabolic process	P	5.81007e-09	6.00438e-11	9	231	2876	13177	UNDER
GO:0015031	protein transport	P	5.83944e-09	6.20237e-11	74	704	2811	12704	UNDER
GO:0045184	establishment of protein localization	P	5.83944e-09	6.20237e-11	74	704	2811	12704	UNDER
GO:0031981	nuclear lumen	C	6.28365e-09	6.76437e-11	29	395	2856	13013	UNDER
GO:0010333	terpene synthase activity	F	7.20516e-09	7.96322e-11	28	18	2857	13390	OVER
GO:0016838	carbon-oxygen lyase activity, acting on phosphates	F	7.20516e-09	7.96322e-11	28	18	2857	13390	OVER
GO:0016462	pyrophosphatase activity	F	8.20249e-09	9.1832e-11	85	769	2800	12639	UNDER
GO:0044257	cellular protein catabolic process	P	1.37306e-08	1.55694e-10	22	335	2863	13073	UNDER
GO:0043632	modification-dependent macromolecule catabolic process	P	1.41512e-08	1.62494e-10	10	234	2875	13174	UNDER
GO:0033036	macromolecule localization	P	1.42734e-08	1.65946e-10	93	814	2792	12594	UNDER
GO:0008104	protein localization	P	1.46505e-08	1.72432e-10	79	725	2806	12683	UNDER
GO:0016817	hydrolase activity, acting on acid anhydrides	F	1.70425e-08	2.03033e-10	89	787	2796	12621	UNDER
GO:0017111	nucleoside-triphosphatase activity	F	1.72075e-08	2.07468e-10	82	743	2803	12665	UNDER
GO:0016569	covalent chromatin modification	P	2.29573e-08	2.80087e-10	9	222	2876	13186	UNDER
GO:0005634	nucleus	C	2.49401e-08	3.07859e-10	368	2341	2517	11067	UNDER
GO:0003723	RNA binding	F	2.93642e-08	3.66683e-10	69	654	2816	12754	UNDER
GO:0043412	macromolecule modification	P	3.20975e-08	4.05423e-10	326	2113	2559	11295	UNDER
GO:0005524	ATP binding	F	3.51199e-08	4.48639e-10	333	2149	2552	11259	UNDER
GO:0009765	photosynthesis, light harvesting	P	3.56062e-08	4.59963e-10	17	4	2868	13404	OVER
GO:0016570	histone modification	P	3.58437e-08	4.68176e-10	7	197	2878	13211	UNDER
GO:0097367	carbohydrate derivative binding	F	3.6535e-08	4.82449e-10	439	2704	2446	10704	UNDER
GO:0016818	hydrolase activity, acting on acid anhydrides, in phosphorus-containing anhydrides	F	5.11178e-08	6.82354e-10	89	775	2796	12633	UNDER
GO:0009259	ribonucleotide metabolic process	P	5.64842e-08	7.62095e-10	40	456	2845	12952	UNDER
GO:0032553	ribonucleotide binding	F	5.69301e-08	7.76282e-10	434	2670	2451	10738	UNDER
GO:0006886	intracellular protein transport	P	8.90797e-08	1.22745e-09	62	599	2823	12809	UNDER
GO:0017076	purine nucleotide binding	F	1.09629e-07	1.52633e-09	431	2640	2454	10768	UNDER
GO:0010207	photosystem II assembly	P	1.15397e-07	1.62321e-09	36	39	2849	13369	OVER
GO:0009260	ribonucleotide biosynthetic process	P	1.1556e-07	1.67705e-09	5	171	2880	13237	UNDER
GO:0046390	ribose phosphate biosynthetic process	P	1.1556e-07	1.67705e-09	5	171	2880	13237	UNDER
GO:0005488	binding	F	1.1556e-07	1.69063e-09	1479	7700	1406	5708	UNDER
GO:0032555	purine ribonucleotide binding	F	1.1556e-07	1.72353e-09	430	2634	2455	10774	UNDER
GO:0001883	purine nucleoside binding	F	1.1556e-07	1.72503e-09	430	2633	2455	10775	UNDER
GO:0032550	purine ribonucleoside binding	F	1.1556e-07	1.72503e-09	430	2633	2455	10775	UNDER
GO:1902589	single-organism organelle organization	P	1.17754e-07	1.77468e-09	66	620	2819	12788	UNDER
GO:0044444	cytoplasmic part	C	1.21693e-07	1.85151e-09	626	3626	2259	9782	UNDER
GO:0072594	establishment of protein localization to organelle	P	1.22412e-07	1.88002e-09	18	286	2867	13122	UNDER
GO:0098588	bounding membrane of organelle	C	1.23128e-07	1.90869e-09	57	561	2828	12847	UNDER
GO:0016482	cytoplasmic transport	P	1.27575e-07	1.99593e-09	31	383	2854	13025	UNDER
GO:0005506	iron ion binding	F	1.51397e-07	2.39037e-09	95	204	2790	13204	OVER
GO:0048475	coated membrane	C	1.59528e-07	2.56454e-09	0	104	2885	13304	UNDER
GO:0030117	membrane coat	C	1.59528e-07	2.56454e-09	0	104	2885	13304	UNDER
GO:0000278	mitotic cell cycle	P	1.72487e-07	2.79762e-09	20	297	2865	13111	UNDER
GO:0032549	ribonucleoside binding	F	1.81479e-07	2.99407e-09	434	2644	2451	10764	UNDER
GO:0001882	nucleoside binding	F	1.81479e-07	2.99557e-09	434	2645	2451	10763	UNDER
GO:0006325	chromatin organization	P	1.82467e-07	3.03805e-09	22	314	2863	13094	UNDER
GO:0004553	hydrolase activity, hydrolyzing O-glycosyl compounds	F	2.00417e-07	3.38984e-09	127	309	2758	13099	OVER
GO:0005739	mitochondrion	C	2.00417e-07	3.39447e-09	103	840	2782	12568	UNDER
GO:0016571	histone methylation	P	2.11774e-07	3.61721e-09	4	156	2881	13252	UNDER
GO:0006220	pyrimidine nucleotide metabolic process	P	2.26555e-07	3.93472e-09	0	101	2885	13307	UNDER
GO:0006221	pyrimidine nucleotide biosynthetic process	P	2.26555e-07	3.93472e-09	0	101	2885	13307	UNDER
GO:2000241	regulation of reproductive process	P	2.37393e-07	4.15702e-09	8	193	2877	13215	UNDER
GO:0031090	organelle membrane	C	2.4732e-07	4.36634e-09	85	728	2800	12680	UNDER
GO:0006479	protein methylation	P	2.81143e-07	5.0442e-09	6	173	2879	13235	UNDER
GO:0008213	protein alkylation	P	2.81143e-07	5.0442e-09	6	173	2879	13235	UNDER
GO:0070727	cellular macromolecule localization	P	3.63187e-07	6.56834e-09	68	620	2817	12788	UNDER
GO:0009909	regulation of flower development	P	4.09117e-07	7.45771e-09	6	170	2879	13238	UNDER
GO:0034613	cellular protein localization	P	5.01817e-07	9.21955e-09	67	609	2818	12799	UNDER
GO:1990234	transferase complex	C	5.05793e-07	9.36519e-09	10	208	2875	13200	UNDER
GO:0048831	regulation of shoot system development	P	5.34872e-07	9.98039e-09	7	178	2878	13230	UNDER
GO:0016872	intramolecular lyase activity	F	5.42039e-07	1.01919e-08	18	8	2867	13400	OVER
GO:0016491	oxidoreductase activity	F	5.98433e-07	1.13382e-08	372	1245	2513	12163	OVER
GO:0051667	establishment of plastid localization	P	6.36544e-07	1.2243e-08	27	24	2858	13384	OVER
GO:0009902	chloroplast relocation	P	6.36544e-07	1.2243e-08	27	24	2858	13384	OVER
GO:0043227	membrane-bounded organelle	C	7.12653e-07	1.38091e-08	853	4699	2032	8709	UNDER
GO:0009218	pyrimidine ribonucleotide metabolic process	P	7.5878e-07	1.49208e-08	0	94	2885	13314	UNDER
GO:0009220	pyrimidine ribonucleotide biosynthetic process	P	7.5878e-07	1.49208e-08	0	94	2885	13314	UNDER
GO:0043231	intracellular membrane-bounded organelle	C	7.88574e-07	1.56198e-08	853	4696	2032	8712	UNDER
GO:0090304	nucleic acid metabolic process	P	8.49784e-07	1.69542e-08	388	2374	2497	11034	UNDER
GO:0048580	regulation of post-embryonic development	P	9.51302e-07	1.91161e-08	13	227	2872	13181	UNDER
GO:0033365	protein localization to organelle	P	9.90438e-07	2.00448e-08	21	291	2864	13117	UNDER
GO:0019750	chloroplast localization	P	1.03172e-06	2.11765e-08	27	25	2858	13383	OVER
GO:0051644	plastid localization	P	1.03172e-06	2.11765e-08	27	25	2858	13383	OVER
GO:0030529	ribonucleoprotein complex	C	1.1015e-06	2.27668e-08	63	574	2822	12834	UNDER
GO:0022402	cell cycle process	P	1.15124e-06	2.396e-08	29	349	2856	13059	UNDER
GO:0016798	hydrolase activity, acting on glycosyl bonds	F	1.18478e-06	2.48281e-08	129	329	2756	13079	OVER
GO:0009507	chloroplast	C	1.20348e-06	2.53928e-08	353	1178	2532	12230	OVER
GO:0035304	regulation of protein dephosphorylation	P	1.3726e-06	2.91581e-08	30	32	2855	13376	OVER
GO:0034968	histone lysine methylation	P	1.75269e-06	3.7484e-08	4	140	2881	13268	UNDER
GO:0019288	isopentenyl diphosphate biosynthetic process, methylerythritol 4-phosphate pathway	P	2.03388e-06	4.37895e-08	54	93	2831	13315	OVER
GO:0051649	establishment of localization in cell	P	2.08271e-06	4.51398e-08	105	822	2780	12586	UNDER
GO:0008380	RNA splicing	P	2.50985e-06	5.47577e-08	10	195	2875	13213	UNDER
GO:1903047	mitotic cell cycle process	P	2.80672e-06	6.16375e-08	15	235	2870	13173	UNDER
GO:0018205	peptidyl-lysine modification	P	2.95177e-06	6.52466e-08	11	204	2874	13204	UNDER
GO:0043933	macromolecular complex subunit organization	P	3.59408e-06	7.99601e-08	93	743	2792	12665	UNDER
GO:0051641	cellular localization	P	3.73911e-06	8.37234e-08	112	856	2773	12552	UNDER
GO:0072521	purine-containing compound metabolic process	P	3.99554e-06	9.00386e-08	43	431	2842	12977	UNDER
GO:0035303	regulation of dephosphorylation	P	4.28792e-06	9.79883e-08	31	37	2854	13371	OVER
GO:0005856	cytoskeleton	C	4.28792e-06	9.83074e-08	12	208	2873	13200	UNDER
GO:0006464	cellular protein modification process	P	4.28792e-06	9.90892e-08	288	1820	2597	11588	UNDER
GO:0036211	protein modification process	P	4.28792e-06	9.90892e-08	288	1820	2597	11588	UNDER
GO:0005794	Golgi apparatus	C	4.5662e-06	1.06175e-07	60	540	2825	12868	UNDER
GO:0042157	lipoprotein metabolic process	P	4.90261e-06	1.14702e-07	1	100	2884	13308	UNDER
GO:0009536	plastid	C	5.35869e-06	1.26141e-07	362	1238	2523	12170	OVER
GO:0044248	cellular catabolic process	P	5.49949e-06	1.30245e-07	110	838	2775	12570	UNDER
GO:0009240	isopentenyl diphosphate biosynthetic process	P	6.17579e-06	1.48035e-07	54	98	2831	13310	OVER
GO:0046490	isopentenyl diphosphate metabolic process	P	6.17579e-06	1.48035e-07	54	98	2831	13310	OVER
GO:0061640	cytoskeleton-dependent cytokinesis	P	6.97973e-06	1.68307e-07	8	170	2877	13238	UNDER
GO:0006412	translation	P	6.98895e-06	1.70279e-07	75	627	2810	12781	UNDER
GO:0006497	protein lipidation	P	6.98895e-06	1.71539e-07	1	97	2884	13311	UNDER
GO:0042158	lipoprotein biosynthetic process	P	6.98895e-06	1.71539e-07	1	97	2884	13311	UNDER
GO:0018022	peptidyl-lysine methylation	P	7.05927e-06	1.74278e-07	5	141	2880	13267	UNDER
GO:0044436	thylakoid part	C	8.37559e-06	2.07977e-07	77	170	2808	13238	OVER
GO:0019682	glyceraldehyde-3-phosphate metabolic process	P	8.50386e-06	2.12383e-07	75	164	2810	13244	OVER
GO:0016117	carotenoid biosynthetic process	P	8.73462e-06	2.20653e-07	31	39	2854	13369	OVER
GO:0016109	tetraterpenoid biosynthetic process	P	8.73462e-06	2.20653e-07	31	39	2854	13369	OVER
GO:0012506	vesicle membrane	C	8.7405e-06	2.24566e-07	0	82	2885	13326	UNDER
GO:0030659	cytoplasmic vesicle membrane	C	8.7405e-06	2.24566e-07	0	82	2885	13326	UNDER
GO:0044433	cytoplasmic vesicle part	C	8.7405e-06	2.24566e-07	0	82	2885	13326	UNDER
GO:0006397	mRNA processing	P	9.34769e-06	2.41508e-07	8	167	2877	13241	UNDER
GO:0000281	mitotic cytokinesis	P	9.84005e-06	2.55641e-07	8	169	2877	13239	UNDER
GO:0046148	pigment biosynthetic process	P	1.17965e-05	3.08162e-07	60	119	2825	13289	OVER
GO:0016108	tetraterpenoid metabolic process	P	1.2328e-05	3.25584e-07	31	40	2854	13368	OVER
GO:0016116	carotenoid metabolic process	P	1.2328e-05	3.25584e-07	31	40	2854	13368	OVER
GO:0051656	establishment of organelle localization	P	1.27798e-05	3.39352e-07	28	33	2857	13375	OVER
GO:0009579	thylakoid	C	1.39818e-05	3.73276e-07	93	226	2792	13182	OVER
GO:0009607	response to biotic stimulus	P	1.4272e-05	3.83073e-07	156	448	2729	12960	OVER
GO:0000910	cytokinesis	P	1.49978e-05	4.04705e-07	9	173	2876	13235	UNDER
GO:0006163	purine nucleotide metabolic process	P	1.60741e-05	4.36056e-07	40	396	2845	13012	UNDER
GO:0031977	thylakoid lumen	C	1.99109e-05	5.43e-07	18	13	2867	13395	OVER
GO:0072528	pyrimidine-containing compound biosynthetic process	P	2.15218e-05	5.92752e-07	3	114	2882	13294	UNDER
GO:0009057	macromolecule catabolic process	P	2.15218e-05	5.9311e-07	68	571	2817	12837	UNDER
GO:0000151	ubiquitin ligase complex	C	2.30568e-05	6.38719e-07	1	91	2884	13317	UNDER
GO:1902410	mitotic cytokinetic process	P	3.15266e-05	8.82402e-07	3	111	2882	13297	UNDER
GO:0032506	cytokinetic process	P	3.15266e-05	8.82402e-07	3	111	2882	13297	UNDER
GO:1901137	carbohydrate derivative biosynthetic process	P	3.91707e-05	1.10197e-06	56	490	2829	12918	UNDER
GO:0052689	carboxylic ester hydrolase activity	F	3.97197e-05	1.12312e-06	56	112	2829	13296	OVER
GO:0007010	cytoskeleton organization	P	4.16803e-05	1.18454e-06	31	329	2854	13079	UNDER
GO:0009161	ribonucleoside monophosphate metabolic process	P	4.33995e-05	1.23963e-06	37	367	2848	13041	UNDER
GO:0009123	nucleoside monophosphate metabolic process	P	4.36473e-05	1.25297e-06	37	368	2848	13040	UNDER
GO:0016102	diterpenoid biosynthetic process	P	4.54243e-05	1.32354e-06	15	9	2870	13399	OVER
GO:0009686	gibberellin biosynthetic process	P	4.54243e-05	1.32354e-06	15	9	2870	13399	OVER
GO:0009685	gibberellin metabolic process	P	4.54243e-05	1.32354e-06	15	9	2870	13399	OVER
GO:0009620	response to fungus	P	5.12524e-05	1.50072e-06	67	149	2818	13259	OVER
GO:0009657	plastid organization	P	5.17662e-05	1.52319e-06	62	132	2823	13276	OVER
GO:0008610	lipid biosynthetic process	P	5.2587e-05	1.55489e-06	178	544	2707	12864	OVER
GO:0022626	cytosolic ribosome	C	5.35385e-05	1.59071e-06	13	197	2872	13211	UNDER
GO:0005730	nucleolus	C	5.47895e-05	1.63574e-06	18	234	2867	13174	UNDER
GO:0006793	phosphorus metabolic process	P	5.4843e-05	1.64521e-06	353	2104	2532	11304	UNDER
GO:0044431	Golgi apparatus part	C	5.54636e-05	1.67179e-06	17	227	2868	13181	UNDER
GO:0045814	negative regulation of gene expression, epigenetic	P	5.6635e-05	1.72336e-06	5	127	2880	13281	UNDER
GO:0006342	chromatin silencing	P	5.6635e-05	1.72336e-06	5	127	2880	13281	UNDER
GO:0071840	cellular component organization or biogenesis	P	6.00082e-05	1.83461e-06	352	2097	2533	11311	UNDER
GO:0044430	cytoskeletal part	C	6.12744e-05	1.88212e-06	10	172	2875	13236	UNDER
GO:0043531	ADP binding	F	6.2808e-05	1.93824e-06	132	374	2753	13034	OVER
GO:0000911	cytokinesis by cell plate formation	P	6.61907e-05	2.05213e-06	3	108	2882	13300	UNDER
GO:0030662	coated vesicle membrane	C	6.81824e-05	2.12367e-06	0	71	2885	13337	UNDER
GO:0046128	purine ribonucleoside metabolic process	P	7.01547e-05	2.20463e-06	42	393	2843	13015	UNDER
GO:0042278	purine nucleoside metabolic process	P	7.01547e-05	2.20523e-06	42	394	2843	13014	UNDER
GO:0001101	response to acid chemical	P	7.16753e-05	2.26332e-06	147	432	2738	12976	OVER
GO:0010103	stomatal complex morphogenesis	P	7.28832e-05	2.31192e-06	31	45	2854	13363	OVER
GO:0016709	oxidoreductase activity, acting on paired donors, with incorporation or reduction of molecular oxygen, NAD(P)H as one donor, and incorporation of one atom of oxygen	F	7.30701e-05	2.32834e-06	23	26	2862	13382	OVER
GO:1902582	single-organism intracellular transport	P	8.39807e-05	2.68806e-06	74	589	2811	12819	UNDER
GO:0055086	nucleobase-containing small molecule metabolic process	P	8.52217e-05	2.74001e-06	93	699	2792	12709	UNDER
GO:0016101	diterpenoid metabolic process	P	8.56418e-05	2.76581e-06	15	10	2870	13398	OVER
GO:0030120	vesicle coat	C	9.37255e-05	3.04033e-06	0	67	2885	13341	UNDER
GO:0032559	adenyl ribonucleotide binding	F	9.46548e-05	3.08406e-06	402	2341	2483	11067	UNDER
GO:0044455	mitochondrial membrane part	C	9.49497e-05	3.10729e-06	0	68	2885	13340	UNDER
GO:0009119	ribonucleoside metabolic process	P	9.50182e-05	3.12318e-06	46	416	2839	12992	UNDER
GO:0030554	adenyl nucleotide binding	F	9.50891e-05	3.13915e-06	403	2347	2482	11061	UNDER
GO:0009150	purine ribonucleotide metabolic process	P	0.000103795	3.44146e-06	40	377	2845	13031	UNDER
GO:0009116	nucleoside metabolic process	P	0.000107642	3.58447e-06	47	420	2838	12988	UNDER
GO:0044451	nucleoplasm part	C	0.000111786	3.7385e-06	7	141	2878	13267	UNDER
GO:0005198	structural molecule activity	F	0.00011764	3.95116e-06	55	470	2830	12938	UNDER
GO:1901575	organic substance catabolic process	P	0.000121367	4.09375e-06	173	1141	2712	12267	UNDER
GO:0006753	nucleoside phosphate metabolic process	P	0.000124041	4.21956e-06	86	653	2799	12755	UNDER
GO:0009117	nucleotide metabolic process	P	0.000124041	4.21956e-06	86	653	2799	12755	UNDER
GO:0010027	thylakoid membrane organization	P	0.000124125	4.25805e-06	37	63	2848	13345	OVER
GO:0009668	plastid membrane organization	P	0.000124125	4.25805e-06	37	63	2848	13345	OVER
GO:0006260	DNA replication	P	0.000124301	4.28194e-06	14	197	2871	13211	UNDER
GO:0000377	RNA splicing, via transesterification reactions with bulged adenosine as nucleophile	P	0.00012475	4.3332e-06	3	102	2882	13306	UNDER
GO:0000375	RNA splicing, via transesterification reactions	P	0.00012475	4.3332e-06	3	102	2882	13306	UNDER
GO:0005654	nucleoplasm	C	0.000134847	4.70328e-06	9	156	2876	13252	UNDER
GO:0006796	phosphate-containing compound metabolic process	P	0.000139159	4.87365e-06	349	2063	2536	11345	UNDER
GO:0031461	cullin-RING ubiquitin ligase complex	C	0.000147568	5.18935e-06	1	78	2884	13330	UNDER
GO:0044432	endoplasmic reticulum part	C	0.000152163	5.37277e-06	11	171	2874	13237	UNDER
GO:0004144	diacylglycerol O-acyltransferase activity	F	0.00015416	5.4654e-06	15	11	2870	13397	OVER
GO:0034357	photosynthetic membrane	C	0.000155674	5.54145e-06	69	163	2816	13245	OVER
GO:0048193	Golgi vesicle transport	P	0.000156485	5.59277e-06	12	178	2873	13230	UNDER
GO:0009126	purine nucleoside monophosphate metabolic process	P	0.000164784	5.93667e-06	37	353	2848	13055	UNDER
GO:0009167	purine ribonucleoside monophosphate metabolic process	P	0.000164784	5.93667e-06	37	353	2848	13055	UNDER
GO:0016772	transferase activity, transferring phosphorus-containing groups	F	0.000166095	6.00776e-06	206	1312	2679	12096	UNDER
GO:0009056	catabolic process	P	0.000167105	6.06827e-06	194	1248	2691	12160	UNDER
GO:0016874	ligase activity	F	0.00018009	6.56563e-06	36	346	2849	13062	UNDER
GO:0042440	pigment metabolic process	P	0.000195702	7.16291e-06	68	161	2817	13247	OVER
GO:0098798	mitochondrial protein complex	C	0.000201452	7.40227e-06	0	63	2885	13345	UNDER
GO:0001510	RNA methylation	P	0.000203251	7.49756e-06	11	168	2874	13240	UNDER
GO:1901564	organonitrogen compound metabolic process	P	0.00021474	7.95218e-06	214	1349	2671	12059	UNDER
GO:1902494	catalytic complex	C	0.000223325	8.30218e-06	36	341	2849	13067	UNDER
GO:0016835	carbon-oxygen lyase activity	F	0.000242392	9.04579e-06	53	114	2832	13294	OVER
GO:0007017	microtubule-based process	P	0.000248071	9.2933e-06	20	233	2865	13175	UNDER
GO:0000398	mRNA splicing, via spliceosome	P	0.000272651	1.02533e-05	3	99	2882	13309	UNDER
GO:0098805	whole membrane	C	0.000286798	1.08264e-05	41	372	2844	13036	UNDER
GO:0055114	oxidation-reduction process	P	0.000334321	1.26684e-05	386	1408	2499	12000	OVER
GO:0050793	regulation of developmental process	P	0.000338189	1.28635e-05	44	389	2841	13019	UNDER
GO:0072527	pyrimidine-containing compound metabolic process	P	0.000358999	1.37066e-05	6	124	2879	13284	UNDER
GO:0016458	gene silencing	P	0.000367461	1.40824e-05	17	208	2868	13200	UNDER
GO:0005525	GTP binding	F	0.00037305	1.44572e-05	30	299	2855	13109	UNDER
GO:0019001	guanyl nucleotide binding	F	0.00037305	1.44572e-05	30	299	2855	13109	UNDER
GO:0032561	guanyl ribonucleotide binding	F	0.00037305	1.44572e-05	30	299	2855	13109	UNDER
GO:0045735	nutrient reservoir activity	F	0.000383012	1.48983e-05	10	4	2875	13404	OVER
GO:0016887	ATPase activity	F	0.000388276	1.51587e-05	49	418	2836	12990	UNDER
GO:0010114	response to red light	P	0.000401334	1.57262e-05	18	19	2867	13389	OVER
GO:0044763	single-organism cellular process	P	0.000448933	1.76558e-05	1024	5334	1861	8074	UNDER
GO:0010498	proteasomal protein catabolic process	P	0.000451715	1.783e-05	8	140	2877	13268	UNDER
GO:0044445	cytosolic part	C	0.000462569	1.83372e-05	18	214	2867	13194	UNDER
GO:0005798	Golgi-associated vesicle	C	0.000462569	1.83912e-05	0	59	2885	13349	UNDER
GO:0009522	photosystem I	C	0.000481154	1.91992e-05	20	24	2865	13384	OVER
GO:0016773	phosphotransferase activity, alcohol group as acceptor	F	0.000496176	1.98698e-05	147	973	2738	12435	UNDER
GO:0071229	cellular response to acid chemical	P	0.000502727	2.02043e-05	79	205	2806	13203	OVER
GO:0051726	regulation of cell cycle	P	0.000508835	2.05228e-05	12	168	2873	13240	UNDER
GO:0051239	regulation of multicellular organismal process	P	0.000510565	2.06659e-05	37	340	2848	13068	UNDER
GO:0009740	gibberellic acid mediated signaling pathway	P	0.000555207	2.2571e-05	26	39	2859	13369	OVER
GO:2000026	regulation of multicellular organismal development	P	0.000555207	2.26322e-05	36	331	2849	13077	UNDER
GO:0015995	chlorophyll biosynthetic process	P	0.00058051	2.3747e-05	30	50	2855	13358	OVER
GO:0008374	O-acyltransferase activity	F	0.000593922	2.45368e-05	21	27	2864	13381	OVER
GO:0043207	response to external biotic stimulus	P	0.000593922	2.45514e-05	143	439	2742	12969	OVER
GO:0051707	response to other organism	P	0.000593922	2.45514e-05	143	439	2742	12969	OVER
GO:0016043	cellular component organization	P	0.000616474	2.55721e-05	326	1909	2559	11499	UNDER
GO:0009697	salicylic acid biosynthetic process	P	0.000618375	2.57397e-05	32	55	2853	13353	OVER
GO:0031365	N-terminal protein amino acid modification	P	0.000671599	2.80516e-05	1	69	2884	13339	UNDER
GO:0006623	protein targeting to vacuole	P	0.000675131	2.84898e-05	1	70	2884	13338	UNDER
GO:0072666	establishment of protein localization to vacuole	P	0.000675131	2.84898e-05	1	70	2884	13338	UNDER
GO:0072665	protein localization to vacuole	P	0.000675131	2.84898e-05	1	70	2884	13338	UNDER
GO:0098800	inner mitochondrial membrane protein complex	C	0.000688953	2.92119e-05	0	57	2885	13351	UNDER
GO:0009058	biosynthetic process	P	0.000688953	2.92709e-05	706	3792	2179	9616	UNDER
GO:0051640	organelle localization	P	0.000723907	3.09597e-05	29	48	2856	13360	OVER
GO:0043543	protein acylation	P	0.000723907	3.09637e-05	3	90	2882	13318	UNDER
GO:0008092	cytoskeletal protein binding	F	0.000728851	3.12798e-05	7	126	2878	13282	UNDER
GO:0040029	regulation of gene expression, epigenetic	P	0.000734435	3.16249e-05	19	217	2866	13191	UNDER
GO:0016411	acylglycerol O-acyltransferase activity	F	0.000742842	3.20935e-05	15	14	2870	13394	OVER
GO:0010218	response to far red light	P	0.000774809	3.35858e-05	19	23	2866	13385	OVER
GO:0030258	lipid modification	P	0.000786716	3.42149e-05	8	134	2877	13274	UNDER
GO:0003993	acid phosphatase activity	F	0.000820827	3.58162e-05	21	28	2864	13380	OVER
GO:0006508	proteolysis	P	0.000909423	3.99509e-05	114	781	2771	12627	UNDER
GO:0042175	nuclear outer membrane-endoplasmic reticulum membrane network	C	0.000909423	4.00736e-05	11	158	2874	13250	UNDER
GO:0005789	endoplasmic reticulum membrane	C	0.000909423	4.00736e-05	11	158	2874	13250	UNDER
GO:0010467	gene expression	P	0.000946332	4.18358e-05	380	2172	2505	11236	UNDER
GO:0009696	salicylic acid metabolic process	P	0.000981985	4.3553e-05	32	58	2853	13350	OVER
GO:0015630	microtubule cytoskeleton	C	0.00109093	4.85413e-05	8	132	2877	13276	UNDER
GO:0046189	phenol-containing compound biosynthetic process	P	0.00109546	4.89e-05	34	64	2851	13344	OVER
GO:0031966	mitochondrial membrane	C	0.00113128	5.06616e-05	9	139	2876	13269	UNDER
GO:0042793	transcription from plastid promoter	P	0.00119533	5.37014e-05	15	15	2870	13393	OVER
GO:1901576	organic substance biosynthetic process	P	0.00128397	5.78681e-05	680	3646	2205	9762	UNDER
GO:0051156	glucose 6-phosphate metabolic process	P	0.00129646	5.88033e-05	45	98	2840	13310	OVER
GO:0006098	pentose-phosphate shunt	P	0.00129646	5.88033e-05	45	98	2840	13310	OVER
GO:0016301	kinase activity	F	0.00137861	6.27271e-05	176	1110	2709	12298	UNDER
GO:0009595	detection of biotic stimulus	P	0.00140177	6.39819e-05	25	40	2860	13368	OVER
GO:0007186	G-protein coupled receptor signaling pathway	P	0.00150639	6.89735e-05	0	52	2885	13356	UNDER
GO:0007034	vacuolar transport	P	0.00153007	7.08451e-05	3	87	2882	13321	UNDER
GO:0051788	response to misfolded protein	P	0.00153007	7.10185e-05	2	75	2883	13333	UNDER
GO:0043248	proteasome assembly	P	0.00153007	7.10185e-05	2	75	2883	13333	UNDER
GO:0032403	protein complex binding	F	0.00153007	7.1095e-05	5	103	2880	13305	UNDER
GO:0006629	lipid metabolic process	P	0.00153007	7.11557e-05	245	856	2640	12552	OVER
GO:0008654	phospholipid biosynthetic process	P	0.00154868	7.22434e-05	74	196	2811	13212	OVER
GO:0044429	mitochondrial part	C	0.00157231	7.36754e-05	19	208	2866	13200	UNDER
GO:0016788	hydrolase activity, acting on ester bonds	F	0.00157231	7.37973e-05	172	564	2713	12844	OVER
GO:0030660	Golgi-associated vesicle membrane	C	0.00158869	7.4794e-05	0	53	2885	13355	UNDER
GO:0010476	gibberellin mediated signaling pathway	P	0.00160872	7.5968e-05	26	42	2859	13366	OVER
GO:0071396	cellular response to lipid	P	0.00174798	8.27948e-05	54	129	2831	13279	OVER
GO:0006739	NADP metabolic process	P	0.00176753	8.41021e-05	46	103	2839	13305	OVER
GO:0009773	photosynthetic electron transport in photosystem I	P	0.00176753	8.42284e-05	10	6	2875	13402	OVER
GO:0009941	chloroplast envelope	C	0.00178836	8.54779e-05	88	247	2797	13161	OVER
GO:0016071	mRNA metabolic process	P	0.00180513	8.67595e-05	30	281	2855	13127	UNDER
GO:0061647	histone H3-K9 modification	P	0.00180513	8.67975e-05	4	94	2881	13314	UNDER
GO:0009658	chloroplast organization	P	0.00182098	8.78244e-05	37	75	2848	13333	OVER
GO:0071370	cellular response to gibberellin stimulus	P	0.00182098	8.80825e-05	26	43	2859	13365	OVER
GO:0048532	anatomical structure arrangement	P	0.00182115	8.88749e-05	7	119	2878	13289	UNDER
GO:0035966	response to topologically incorrect protein	P	0.00182115	8.88749e-05	7	119	2878	13289	UNDER
GO:0009933	meristem structural organization	P	0.00182115	8.88749e-05	7	119	2878	13289	UNDER
GO:0019319	hexose biosynthetic process	P	0.00189335	9.26703e-05	15	180	2870	13228	UNDER
GO:0008135	translation factor activity, RNA binding	F	0.00192594	9.45417e-05	14	171	2871	13237	UNDER
GO:0009059	macromolecule biosynthetic process	P	0.00199162	9.80515e-05	432	2412	2453	10996	UNDER
GO:0019787	ubiquitin-like protein transferase activity	F	0.00199386	9.84481e-05	8	128	2877	13280	UNDER
GO:0030135	coated vesicle	C	0.00200263	9.91686e-05	3	83	2882	13325	UNDER
GO:0009739	response to gibberellin	P	0.00201619	0.00010013	32	61	2853	13347	OVER
GO:0030312	external encapsulating structure	C	0.00203367	0.00010129	92	263	2793	13145	OVER
GO:0006952	defense response	P	0.00203628	0.000101722	181	605	2704	12803	OVER
GO:0006164	purine nucleotide biosynthetic process	P	0.00203628	0.000102004	5	101	2880	13307	UNDER
GO:0002238	response to molecule of fungal origin	P	0.00204881	0.000102926	12	10	2873	13398	OVER
GO:0006366	transcription from RNA polymerase II promoter	P	0.0020606	0.000103814	5	102	2880	13306	UNDER
GO:0004185	serine-type carboxypeptidase activity	F	0.00209547	0.000106704	19	26	2866	13382	OVER
GO:0000502	proteasome complex	C	0.00209547	0.000107074	1	64	2884	13344	UNDER
GO:0006498	N-terminal protein lipidation	P	0.00209547	0.000107074	1	64	2884	13344	UNDER
GO:0006499	N-terminal protein myristoylation	P	0.00209547	0.000107074	1	64	2884	13344	UNDER
GO:0018377	protein myristoylation	P	0.00209547	0.000107074	1	64	2884	13344	UNDER
GO:0033993	response to lipid	P	0.00209655	0.00010743	89	254	2796	13154	OVER
GO:0009526	plastid envelope	C	0.00215371	0.000110669	90	256	2795	13152	OVER
GO:0016310	phosphorylation	P	0.00219643	0.000113179	190	1172	2695	12236	UNDER
GO:0010200	response to chitin	P	0.00221495	0.000114451	41	89	2844	13319	OVER
GO:0051172	negative regulation of nitrogen compound metabolic process	P	0.00224266	0.000116777	16	184	2869	13224	UNDER
GO:0031327	negative regulation of cellular biosynthetic process	P	0.00224266	0.000116849	16	183	2869	13225	UNDER
GO:0009890	negative regulation of biosynthetic process	P	0.00224266	0.000116849	16	183	2869	13225	UNDER
GO:0010374	stomatal complex development	P	0.00226282	0.000118224	36	73	2849	13335	OVER
GO:0046364	monosaccharide biosynthetic process	P	0.00226607	0.000118719	16	185	2869	13223	UNDER
GO:0098796	membrane protein complex	C	0.00227181	0.000119346	54	423	2831	12985	UNDER
GO:0030001	metal ion transport	P	0.0022771	0.000119951	93	269	2792	13139	OVER
GO:0034645	cellular macromolecule biosynthetic process	P	0.00230843	0.000121932	416	2324	2469	11084	UNDER
GO:0006094	gluconeogenesis	P	0.00238522	0.000126331	15	178	2870	13230	UNDER
GO:0072522	purine-containing compound biosynthetic process	P	0.00252759	0.000134597	8	125	2877	13283	UNDER
GO:0004842	ubiquitin-protein transferase activity	F	0.00252759	0.000134597	8	125	2877	13283	UNDER
GO:0005618	cell wall	C	0.00253833	0.000135533	91	263	2794	13145	OVER
GO:0044724	single-organism carbohydrate catabolic process	P	0.00260717	0.000139583	37	318	2848	13090	UNDER
GO:0009060	aerobic respiration	P	0.0027045	0.000146008	3	81	2882	13327	UNDER
GO:0009640	photomorphogenesis	P	0.0027045	0.000146008	3	81	2882	13327	UNDER
GO:0019395	fatty acid oxidation	P	0.0027045	0.000146008	3	81	2882	13327	UNDER
GO:0018958	phenol-containing compound metabolic process	P	0.0027045	0.000146347	34	69	2851	13339	OVER
GO:0045934	negative regulation of nucleobase-containing compound metabolic process	P	0.00287102	0.000155769	16	181	2869	13227	UNDER
GO:0006081	cellular aldehyde metabolic process	P	0.00300274	0.000163347	79	220	2806	13188	OVER
GO:0032259	methylation	P	0.00304679	0.000166181	65	484	2820	12924	UNDER
GO:0048285	organelle fission	P	0.00316345	0.000172998	14	167	2871	13241	UNDER
GO:0044249	cellular biosynthetic process	P	0.00326206	0.000178858	655	3492	2230	9916	UNDER
GO:0045730	respiratory burst	P	0.0032677	0.000180106	16	20	2869	13388	OVER
GO:0002679	respiratory burst involved in defense response	P	0.0032677	0.000180106	16	20	2869	13388	OVER
GO:0051567	histone H3-K9 methylation	P	0.00327925	0.000181506	4	88	2881	13320	UNDER
GO:0008237	metallopeptidase activity	F	0.00327925	0.000181684	4	89	2881	13319	UNDER
GO:0005783	endoplasmic reticulum	C	0.00346298	0.00019236	34	296	2851	13112	UNDER
GO:0042623	ATPase activity, coupled	F	0.00346446	0.00019294	34	297	2851	13111	UNDER
GO:0050832	defense response to fungus	P	0.00353896	0.000197596	47	110	2838	13298	OVER
GO:0006096	glycolytic process	P	0.00356244	0.000199419	29	265	2856	13143	UNDER
GO:2000113	negative regulation of cellular macromolecule biosynthetic process	P	0.00375588	0.000211326	16	180	2869	13228	UNDER
GO:0010558	negative regulation of macromolecule biosynthetic process	P	0.00375588	0.000211326	16	180	2869	13228	UNDER
GO:0003700	sequence-specific DNA binding transcription factor activity	F	0.00388842	0.000219341	132	421	2753	12987	OVER
GO:0001071	nucleic acid binding transcription factor activity	F	0.00393924	0.000222773	132	422	2753	12986	OVER
GO:0006635	fatty acid beta-oxidation	P	0.0039803	0.000225666	3	80	2882	13328	UNDER
GO:0022627	cytosolic small ribosomal subunit	C	0.00403748	0.000229488	1	58	2884	13350	UNDER
GO:0080129	proteasome core complex assembly	P	0.00421498	0.000240182	2	69	2883	13339	UNDER
GO:0019637	organophosphate metabolic process	P	0.00423376	0.00024186	144	913	2741	12495	UNDER
GO:0009100	glycoprotein metabolic process	P	0.00442865	0.000253629	12	150	2873	13258	UNDER
GO:0017038	protein import	P	0.00448439	0.000257879	11	142	2874	13266	UNDER
GO:0030137	COPI-coated vesicle	C	0.00448439	0.000260039	0	45	2885	13363	UNDER
GO:0000338	protein deneddylation	P	0.00448439	0.000260039	0	45	2885	13363	UNDER
GO:0010388	cullin deneddylation	P	0.00448439	0.000260039	0	45	2885	13363	UNDER
GO:0030663	COPI-coated vesicle membrane	C	0.00448439	0.000260039	0	45	2885	13363	UNDER
GO:0051173	positive regulation of nitrogen compound metabolic process	P	0.00465843	0.0002708	52	130	2833	13278	OVER
GO:0043900	regulation of multi-organism process	P	0.00470645	0.000274267	29	56	2856	13352	OVER
GO:0019318	hexose metabolic process	P	0.00487466	0.000284769	28	256	2857	13152	UNDER
GO:0031976	plastid thylakoid	C	0.00495392	0.000292689	67	182	2818	13226	OVER
GO:0044281	small molecule metabolic process	P	0.00495392	0.000292846	319	1815	2566	11593	UNDER
GO:1903507	negative regulation of nucleic acid-templated transcription	P	0.00495392	0.00029386	15	169	2870	13239	UNDER
GO:1902679	negative regulation of RNA biosynthetic process	P	0.00495392	0.00029386	15	169	2870	13239	UNDER
GO:0051253	negative regulation of RNA metabolic process	P	0.00495392	0.00029386	15	169	2870	13239	UNDER
GO:0045892	negative regulation of transcription, DNA-templated	P	0.00495392	0.00029386	15	169	2870	13239	UNDER
GO:0006364	rRNA processing	P	0.00495392	0.000294377	50	124	2835	13284	OVER
GO:0016747	transferase activity, transferring acyl groups other than amino-acyl groups	F	0.00521179	0.000310449	70	193	2815	13215	OVER
GO:0006470	protein dephosphorylation	P	0.00523533	0.000312602	40	91	2845	13317	OVER
GO:0051128	regulation of cellular component organization	P	0.00532287	0.000318593	18	188	2867	13220	UNDER
GO:0010618	aerenchyma formation	P	0.00542849	0.000325694	10	8	2875	13400	OVER
GO:0006006	glucose metabolic process	P	0.00544438	0.000327429	24	229	2861	13179	UNDER
GO:0005743	mitochondrial inner membrane	C	0.00574264	0.00034619	7	109	2878	13299	UNDER
GO:0009101	glycoprotein biosynthetic process	P	0.00575478	0.000347748	12	148	2873	13260	UNDER
GO:0005875	microtubule associated complex	C	0.00576058	0.000351352	1	56	2884	13352	UNDER
GO:0022618	ribonucleoprotein complex assembly	P	0.00576058	0.000351352	1	56	2884	13352	UNDER
GO:0071826	ribonucleoprotein complex subunit organization	P	0.00576058	0.000351352	1	56	2884	13352	UNDER
GO:0006413	translational initiation	P	0.00576058	0.000351406	7	110	2878	13298	UNDER
GO:0019344	cysteine biosynthetic process	P	0.00589596	0.000360511	35	75	2850	13333	OVER
GO:0032870	cellular response to hormone stimulus	P	0.00606958	0.000371998	104	320	2781	13088	OVER
GO:0034440	lipid oxidation	P	0.00615862	0.000378339	4	84	2881	13324	UNDER
GO:0070008	serine-type exopeptidase activity	F	0.00616647	0.000379707	19	29	2866	13379	OVER
GO:0009534	chloroplast thylakoid	C	0.00626885	0.000386911	66	181	2819	13227	OVER
GO:0071495	cellular response to endogenous stimulus	P	0.0063252	0.000391297	104	322	2781	13086	OVER
GO:0006396	RNA processing	P	0.006462	0.000400686	81	562	2804	12846	UNDER
GO:0061505	DNA topoisomerase II activity	F	0.00647866	0.00040358	0	42	2885	13366	UNDER
GO:0003918	DNA topoisomerase type II (ATP-hydrolyzing) activity	F	0.00647866	0.00040358	0	42	2885	13366	UNDER
GO:0016684	oxidoreductase activity, acting on peroxide as acceptor	F	0.00660586	0.000412451	39	89	2846	13319	OVER
GO:0070647	protein modification by small protein conjugation or removal	P	0.00665011	0.000416169	29	258	2856	13150	UNDER
GO:0010608	posttranscriptional regulation of gene expression	P	0.00679911	0.000426469	21	206	2864	13202	UNDER
GO:0030126	COPI vesicle coat	C	0.00710385	0.000446604	0	44	2885	13364	UNDER
GO:0033014	tetrapyrrole biosynthetic process	P	0.00714644	0.000450307	39	90	2846	13318	OVER
GO:0043413	macromolecule glycosylation	P	0.00731854	0.000463252	12	145	2873	13263	UNDER
GO:0006486	protein glycosylation	P	0.00731854	0.000463252	12	145	2873	13263	UNDER
GO:0006974	cellular response to DNA damage stimulus	P	0.0073634	0.000467148	20	199	2865	13209	UNDER
GO:0004601	peroxidase activity	F	0.00740145	0.000470625	37	84	2848	13324	OVER
GO:0006401	RNA catabolic process	P	0.0074612	0.000475495	3	75	2882	13333	UNDER
GO:0008283	cell proliferation	P	0.00772155	0.000493195	10	130	2875	13278	UNDER
GO:0000139	Golgi membrane	C	0.00772636	0.000495864	9	121	2876	13287	UNDER
GO:0006913	nucleocytoplasmic transport	P	0.00772636	0.000497938	7	108	2878	13300	UNDER
GO:0051169	nuclear transport	P	0.00772636	0.000497938	7	108	2878	13300	UNDER
GO:0003743	translation initiation factor activity	F	0.00772636	0.000497938	7	108	2878	13300	UNDER
GO:0006270	DNA replication initiation	P	0.00808241	0.000523064	2	63	2883	13345	UNDER
GO:0006534	cysteine metabolic process	P	0.00808241	0.000523204	36	80	2849	13328	OVER
GO:0004499	N,N-dimethylaniline monooxygenase activity	F	0.00813039	0.000527477	8	5	2877	13403	OVER
GO:0070925	organelle assembly	P	0.00845706	0.000550962	2	65	2883	13343	UNDER
GO:0004386	helicase activity	F	0.00845706	0.000551099	18	184	2867	13224	UNDER
GO:1903508	positive regulation of nucleic acid-templated transcription	P	0.0089492	0.000589591	49	124	2836	13284	OVER
GO:1902680	positive regulation of RNA biosynthetic process	P	0.0089492	0.000589591	49	124	2836	13284	OVER
GO:0051254	positive regulation of RNA metabolic process	P	0.0089492	0.000589591	49	124	2836	13284	OVER
GO:0045935	positive regulation of nucleobase-containing compound metabolic process	P	0.0089492	0.000589591	49	124	2836	13284	OVER
GO:0045893	positive regulation of transcription, DNA-templated	P	0.0089492	0.000589591	49	124	2836	13284	OVER
GO:0004180	carboxypeptidase activity	F	0.00907712	0.000599322	19	31	2866	13377	OVER
GO:0015238	drug transmembrane transporter activity	F	0.00908216	0.000600958	24	44	2861	13364	OVER
GO:0009124	nucleoside monophosphate biosynthetic process	P	0.00916907	0.000608025	5	89	2880	13319	UNDER
GO:0009755	hormone-mediated signaling pathway	P	0.00921886	0.00061265	99	308	2786	13100	OVER
GO:0009521	photosystem	C	0.00924265	0.000615557	36	82	2849	13326	OVER
GO:0033043	regulation of organelle organization	P	0.00925551	0.000618972	12	142	2873	13266	UNDER
GO:0008661	1-deoxy-D-xylulose-5-phosphate synthase activity	F	0.00925551	0.000619071	6	2	2879	13406	OVER
GO:0072329	monocarboxylic acid catabolic process	P	0.0097355	0.000652661	6	97	2879	13311	UNDER
GO:0004806	triglyceride lipase activity	F	0.0097355	0.000653971	13	16	2872	13392	OVER
GO:0008565	protein transporter activity	F	0.0100489	0.000676466	3	72	2882	13336	UNDER
GO:0006261	DNA-dependent DNA replication	P	0.0100616	0.000678761	9	119	2876	13289	UNDER
GO:0010256	endomembrane system organization	P	0.0101974	0.000689388	15	161	2870	13247	UNDER
GO:0043167	ion binding	F	0.0108665	0.000737137	995	5073	1890	8335	UNDER
GO:0000280	nuclear division	P	0.0108665	0.000737742	14	154	2871	13254	UNDER
GO:0005840	ribosome	C	0.0108706	0.00073958	54	401	2831	13007	UNDER
GO:0070085	glycosylation	P	0.0109569	0.000747025	14	155	2871	13253	UNDER
GO:0010243	response to organonitrogen compound	P	0.0109645	0.000749118	41	99	2844	13309	OVER
GO:0016829	lyase activity	F	0.0111832	0.000765666	89	271	2796	13137	OVER
GO:0044802	single-organism membrane organization	P	0.0113251	0.000777009	74	215	2811	13193	OVER
GO:0090484	drug transporter activity	F	0.0114382	0.000786409	24	46	2861	13362	OVER
GO:0051225	spindle assembly	P	0.0115549	0.000801065	1	51	2884	13357	UNDER
GO:0007051	spindle organization	P	0.0115549	0.000801065	1	51	2884	13357	UNDER
GO:0003916	DNA topoisomerase activity	F	0.0115549	0.000801065	1	51	2884	13357	UNDER
GO:0006265	DNA topological change	P	0.0115549	0.000801065	1	51	2884	13357	UNDER
GO:0008509	anion transmembrane transporter activity	F	0.0116264	0.000807691	43	107	2842	13301	OVER
GO:0019252	starch biosynthetic process	P	0.0116324	0.000809778	35	80	2850	13328	OVER
GO:0003777	microtubule motor activity	F	0.0119534	0.000833841	1	52	2884	13356	UNDER
GO:0046686	response to cadmium ion	P	0.0119857	0.000837815	39	311	2846	13097	UNDER
GO:0000003	reproduction	P	0.0120516	0.000844145	29	250	2856	13158	UNDER
GO:1902580	single-organism cellular localization	P	0.0121156	0.000850367	56	409	2829	12999	UNDER
GO:0009828	plant-type cell wall loosening	P	0.0126113	0.000887989	5	1	2880	13407	OVER
GO:0004672	protein kinase activity	F	0.0126113	0.000889143	136	846	2749	12562	UNDER
GO:0009156	ribonucleoside monophosphate biosynthetic process	P	0.0126113	0.000890593	5	88	2880	13320	UNDER
GO:0000304	response to singlet oxygen	P	0.0129629	0.000917284	7	4	2878	13404	OVER
GO:0016311	dephosphorylation	P	0.0131245	0.0009306	69	200	2816	13208	OVER
GO:0007059	chromosome segregation	P	0.0133764	0.000950386	8	110	2877	13298	UNDER
GO:0012511	monolayer-surrounded lipid storage body	C	0.0137294	0.000981376	4	0	2881	13408	OVER
GO:0015174	basic amino acid transmembrane transporter activity	F	0.0137294	0.000981376	4	0	2881	13408	OVER
GO:0010277	chlorophyllide a oxygenase [overall] activity	F	0.0137294	0.000981376	4	0	2881	13408	OVER
GO:0071103	DNA conformation change	P	0.013736	0.000983815	14	152	2871	13256	UNDER
GO:0030118	clathrin coat	C	0.0137392	0.000986018	0	38	2885	13370	UNDER
GO:0031406	carboxylic acid binding	F	0.0138548	0.000998292	3	70	2882	13338	UNDER
GO:0043177	organic acid binding	F	0.0138548	0.000998292	3	70	2882	13338	UNDER
GO:0042537	benzene-containing compound metabolic process	P	0.0138969	0.00100364	34	77	2851	13331	OVER
GO:0006811	ion transport	P	0.0138969	0.00100532	196	700	2689	12708	OVER
GO:0031324	negative regulation of cellular metabolic process	P	0.0140197	0.00101621	25	222	2860	13186	UNDER
GO:0006779	porphyrin-containing compound biosynthetic process	P	0.0141778	0.00103174	36	84	2849	13324	OVER
GO:0009070	serine family amino acid biosynthetic process	P	0.0141778	0.00103174	36	84	2849	13324	OVER
GO:0000819	sister chromatid segregation	P	0.0142641	0.00104007	0	39	2885	13369	UNDER
GO:0016298	lipase activity	F	0.0143748	0.0010502	23	44	2862	13364	OVER
GO:0031328	positive regulation of cellular biosynthetic process	P	0.0149446	0.00109398	57	157	2828	13251	OVER
GO:2000377	regulation of reactive oxygen species metabolic process	P	0.0150539	0.00110414	32	72	2853	13336	OVER
GO:0009814	defense response, incompatible interaction	P	0.0151311	0.00111197	60	167	2825	13241	OVER
GO:0046685	response to arsenic-containing substance	P	0.0155055	0.00114721	14	20	2871	13388	OVER
GO:0072350	tricarboxylic acid metabolic process	P	0.0155055	0.00114839	2	59	2883	13349	UNDER
GO:0006101	citrate metabolic process	P	0.0155055	0.00114839	2	59	2883	13349	UNDER
GO:0006099	tricarboxylic acid cycle	P	0.0155055	0.00114839	2	59	2883	13349	UNDER
GO:0030054	cell junction	C	0.0163275	0.00121162	67	466	2818	12942	UNDER
GO:0070646	protein modification by small protein removal	P	0.0164075	0.00122218	5	84	2880	13324	UNDER
GO:0007018	microtubule-based movement	P	0.0164075	0.00122226	1	49	2884	13359	UNDER
GO:0009152	purine ribonucleotide biosynthetic process	P	0.0165637	0.00123628	5	85	2880	13323	UNDER
GO:0010310	regulation of hydrogen peroxide metabolic process	P	0.0169556	0.00126796	30	67	2855	13341	OVER
GO:0032940	secretion by cell	P	0.0172054	0.00129158	1	50	2884	13358	UNDER
GO:0046903	secretion	P	0.0172054	0.00129158	1	50	2884	13358	UNDER
GO:0009451	RNA modification	P	0.0172875	0.00130023	37	292	2848	13116	UNDER
GO:0005874	microtubule	C	0.0173768	0.00131193	7	100	2878	13308	UNDER
GO:0044242	cellular lipid catabolic process	P	0.0173768	0.00131193	7	100	2878	13308	UNDER
GO:0042455	ribonucleoside biosynthetic process	P	0.0174349	0.00132132	8	108	2877	13300	UNDER
GO:0009163	nucleoside biosynthetic process	P	0.0174349	0.00132132	8	108	2877	13300	UNDER
GO:0044723	single-organism carbohydrate metabolic process	P	0.0176014	0.00133647	169	1013	2716	12395	UNDER
GO:0045333	cellular respiration	P	0.0177869	0.0013531	7	101	2878	13307	UNDER
GO:0016746	transferase activity, transferring acyl groups	F	0.0177931	0.00135613	79	239	2806	13169	OVER
GO:0009523	photosystem II	C	0.0179377	0.00136972	29	63	2856	13345	OVER
GO:0071702	organic substance transport	P	0.0183377	0.0014029	161	969	2724	12439	UNDER
GO:0005911	cell-cell junction	C	0.0189681	0.00145385	67	465	2818	12943	UNDER
GO:0051606	detection of stimulus	P	0.019103	0.00146693	31	70	2854	13338	OVER
GO:0016072	rRNA metabolic process	P	0.019905	0.00153137	51	139	2834	13269	OVER
GO:0015604	organic phosphonate transmembrane transporter activity	F	0.0203958	0.00157792	6	3	2879	13405	OVER
GO:0015416	organic phosphonate transmembrane-transporting ATPase activity	F	0.0203958	0.00157792	6	3	2879	13405	OVER
GO:0015716	organic phosphonate transport	P	0.0203958	0.00157792	6	3	2879	13405	OVER
GO:0009630	gravitropism	P	0.0207272	0.00160653	4	74	2881	13334	UNDER
GO:0044434	chloroplast part	C	0.0212113	0.0016471	160	561	2725	12847	OVER
GO:0010629	negative regulation of gene expression	P	0.0217248	0.00169009	31	255	2854	13153	UNDER
GO:0007346	regulation of mitotic cell cycle	P	0.0219455	0.00171041	2	57	2883	13351	UNDER
GO:0015994	chlorophyll metabolic process	P	0.0219609	0.00171476	38	93	2847	13315	OVER
GO:0005740	mitochondrial envelope	C	0.0223539	0.00175388	14	148	2871	13260	UNDER
GO:0043094	cellular metabolic compound salvage	P	0.0223539	0.00175821	9	113	2876	13295	UNDER
GO:0006606	protein import into nucleus	P	0.0223539	0.00176791	5	83	2880	13325	UNDER
GO:1902593	single-organism nuclear import	P	0.0223539	0.00176791	5	83	2880	13325	UNDER
GO:0044744	protein targeting to nucleus	P	0.0223539	0.00176791	5	83	2880	13325	UNDER
GO:0019829	cation-transporting ATPase activity	F	0.0223539	0.00176791	5	83	2880	13325	UNDER
GO:0051170	nuclear import	P	0.0223539	0.00176791	5	83	2880	13325	UNDER
GO:0009062	fatty acid catabolic process	P	0.0226905	0.00180047	6	90	2879	13318	UNDER
GO:0046488	phosphatidylinositol metabolic process	P	0.0226905	0.00180104	7	97	2878	13311	UNDER
GO:0010038	response to metal ion	P	0.0236745	0.00188254	46	341	2839	13067	UNDER
GO:0016628	oxidoreductase activity, acting on the CH-CH group of donors, NAD or NADP as acceptor	F	0.0239511	0.00190797	32	74	2853	13334	OVER
GO:0016706	oxidoreductase activity, acting on paired donors, with incorporation or reduction of molecular oxygen, 2-oxoglutarate as one donor, and incorporation of one atom each of oxygen into both donors	F	0.0241447	0.00192686	34	81	2851	13327	OVER
GO:0006855	drug transmembrane transport	P	0.0245932	0.00196619	24	50	2861	13358	OVER
GO:0019693	ribose phosphate metabolic process	P	0.0253607	0.00203119	80	530	2805	12878	UNDER
GO:0010942	positive regulation of cell death	P	0.0254268	0.00204013	11	14	2874	13394	OVER
GO:0006928	movement of cell or subcellular component	P	0.02594	0.00208503	3	65	2882	13343	UNDER
GO:0015171	amino acid transmembrane transporter activity	F	0.0262163	0.002111	16	27	2869	13381	OVER
GO:0044255	cellular lipid metabolic process	P	0.0271364	0.00218898	183	659	2702	12749	OVER
GO:1901700	response to oxygen-containing compound	P	0.0281254	0.0022728	200	731	2685	12677	OVER
GO:0006605	protein targeting	P	0.028331	0.00229348	57	400	2828	13008	UNDER
GO:0046943	carboxylic acid transmembrane transporter activity	F	0.0286379	0.00232243	19	36	2866	13372	OVER
GO:0009069	serine family amino acid metabolic process	P	0.0288355	0.0023426	44	116	2841	13292	OVER
GO:0009506	plasmodesma	C	0.0296872	0.00242032	67	456	2818	12952	UNDER
GO:0055044	symplast	C	0.0296872	0.00242032	67	456	2818	12952	UNDER
GO:0009629	response to gravity	P	0.0297071	0.00243216	5	79	2880	13329	UNDER
GO:0008757	S-adenosylmethionine-dependent methyltransferase activity	F	0.0297071	0.00243216	5	79	2880	13329	UNDER
GO:0051213	dioxygenase activity	F	0.0297071	0.00243473	44	117	2841	13291	OVER
GO:0007005	mitochondrion organization	P	0.0298391	0.00244983	5	80	2880	13328	UNDER
GO:0005515	protein binding	F	0.0298925	0.00245962	228	1301	2657	12107	UNDER
GO:0009957	epidermal cell fate specification	P	0.0298925	0.00246279	0	34	2885	13374	UNDER
GO:0042451	purine nucleoside biosynthetic process	P	0.03002	0.00248192	7	94	2878	13314	UNDER
GO:0046129	purine ribonucleoside biosynthetic process	P	0.03002	0.00248192	7	94	2878	13314	UNDER
GO:0003824	catalytic activity	F	0.0306868	0.00254145	1553	6800	1332	6608	OVER
GO:0006636	unsaturated fatty acid biosynthetic process	P	0.031151	0.00258884	18	33	2867	13375	OVER
GO:0033559	unsaturated fatty acid metabolic process	P	0.031151	0.00258884	18	33	2867	13375	OVER
GO:0044435	plastid part	C	0.0313617	0.00261085	162	577	2723	12831	OVER
GO:0022414	reproductive process	P	0.0314843	0.00262558	136	824	2749	12584	UNDER
GO:0006644	phospholipid metabolic process	P	0.0319259	0.00267156	83	262	2802	13146	OVER
GO:0072330	monocarboxylic acid biosynthetic process	P	0.0319259	0.00267156	83	262	2802	13146	OVER
GO:1901135	carbohydrate derivative metabolic process	P	0.0320766	0.00268878	162	959	2723	12449	UNDER
GO:0005996	monosaccharide metabolic process	P	0.0326885	0.00274477	36	278	2849	13130	UNDER
GO:0007030	Golgi organization	P	0.0327325	0.00275315	15	150	2870	13258	UNDER
GO:0006403	RNA localization	P	0.0327394	0.00277253	1	44	2884	13364	UNDER
GO:0050658	RNA transport	P	0.0327394	0.00277253	1	44	2884	13364	UNDER
GO:0050657	nucleic acid transport	P	0.0327394	0.00277253	1	44	2884	13364	UNDER
GO:0051236	establishment of RNA localization	P	0.0327394	0.00277253	1	44	2884	13364	UNDER
GO:0032101	regulation of response to external stimulus	P	0.033224	0.00281835	9	10	2876	13398	OVER
GO:0090626	plant epidermis morphogenesis	P	0.0349062	0.00296605	38	97	2847	13311	OVER
GO:0015631	tubulin binding	F	0.0349657	0.00297612	3	62	2882	13346	UNDER
GO:0051052	regulation of DNA metabolic process	P	0.035206	0.00300163	10	114	2875	13294	UNDER
GO:0009725	response to hormone	P	0.03535	0.00302378	156	555	2729	12853	OVER
GO:0030029	actin filament-based process	P	0.03535	0.00302405	10	115	2875	13293	UNDER
GO:0006281	DNA repair	P	0.03628	0.00310882	19	174	2866	13234	UNDER
GO:0010557	positive regulation of macromolecule biosynthetic process	P	0.0363743	0.00312212	53	152	2832	13256	OVER
GO:0010304	PSII associated light-harvesting complex II catabolic process	P	0.0370528	0.00318568	8	8	2877	13400	OVER
GO:0043566	structure-specific DNA binding	F	0.0374036	0.0032212	9	108	2876	13300	UNDER
GO:0000226	microtubule cytoskeleton organization	P	0.0374606	0.00323149	16	154	2869	13254	UNDER
GO:0003006	developmental process involved in reproduction	P	0.0381147	0.00329339	130	788	2755	12620	UNDER
GO:0016703	oxidoreductase activity, acting on single donors with incorporation of molecular oxygen, incorporation of one atom of oxygen (internal monooxygenases or internal mixed function oxidases)	F	0.0387505	0.00335389	6	4	2879	13404	OVER
GO:0022857	transmembrane transporter activity	F	0.0387576	0.00336006	170	612	2715	12796	OVER
GO:0022625	cytosolic large ribosomal subunit	C	0.0400369	0.00347672	5	78	2880	13330	UNDER
GO:0042651	thylakoid membrane	C	0.0413526	0.00359691	54	157	2831	13251	OVER
GO:0042493	response to drug	P	0.0414179	0.00362042	24	52	2861	13356	OVER
GO:0008514	organic anion transmembrane transporter activity	F	0.0414179	0.00362042	24	52	2861	13356	OVER
GO:0015893	drug transport	P	0.0414179	0.00362042	24	52	2861	13356	OVER
GO:0004702	receptor signaling protein serine/threonine kinase activity	F	0.0421915	0.0036941	2	52	2883	13356	UNDER
GO:0030119	AP-type membrane coat adaptor complex	C	0.042846	0.00376371	0	31	2885	13377	UNDER
GO:0005746	mitochondrial respiratory chain	C	0.042846	0.00376371	0	31	2885	13377	UNDER
GO:0003735	structural constituent of ribosome	F	0.042868	0.00377179	45	326	2840	13082	UNDER
GO:0010605	negative regulation of macromolecule metabolic process	P	0.0434539	0.00382958	40	297	2845	13111	UNDER
GO:0006506	GPI anchor biosynthetic process	P	0.044383	0.00392421	0	32	2885	13376	UNDER
GO:0000070	mitotic sister chromatid segregation	P	0.044383	0.00392421	0	32	2885	13376	UNDER
GO:0006820	anion transport	P	0.0460871	0.00408149	81	260	2804	13148	OVER
GO:0005342	organic acid transmembrane transporter activity	F	0.0462512	0.00410266	19	37	2866	13371	OVER
GO:0009605	response to external stimulus	P	0.0463347	0.00411672	187	688	2698	12720	OVER
GO:0030855	epithelial cell differentiation	P	0.046512	0.00418631	1	41	2884	13367	UNDER
GO:0051028	mRNA transport	P	0.046512	0.00418631	1	41	2884	13367	UNDER
GO:0009913	epidermal cell differentiation	P	0.046512	0.00418631	1	41	2884	13367	UNDER
GO:0010628	positive regulation of gene expression	P	0.046512	0.00419116	53	153	2832	13255	OVER
GO:0006775	fat-soluble vitamin metabolic process	P	0.046512	0.00421258	4	1	2881	13407	OVER
GO:0042360	vitamin E metabolic process	P	0.046512	0.00421258	4	1	2881	13407	OVER
GO:0042362	fat-soluble vitamin biosynthetic process	P	0.046512	0.00421258	4	1	2881	13407	OVER
GO:0005094	Rho GDP-dissociation inhibitor activity	F	0.046512	0.00421258	4	1	2881	13407	OVER
GO:0090447	glycerol-3-phosphate 2-O-acyltransferase activity	F	0.046512	0.00421258	4	1	2881	13407	OVER
GO:0042547	cell wall modification involved in multidimensional cell growth	P	0.046512	0.00421258	4	1	2881	13407	OVER
GO:0010189	vitamin E biosynthetic process	P	0.046512	0.00421258	4	1	2881	13407	OVER
GO:0033597	mitotic checkpoint complex	C	0.046512	0.00421258	4	1	2881	13407	OVER
GO:0005215	transporter activity	F	0.047097	0.00427233	219	821	2666	12587	OVER
GO:0033013	tetrapyrrole metabolic process	P	0.0472736	0.00429513	47	133	2838	13275	OVER
GO:0008017	microtubule binding	F	0.0474448	0.00432431	3	60	2882	13348	UNDER
GO:0003774	motor activity	F	0.0474448	0.00432431	3	60	2882	13348	UNDER
GO:0016143	S-glycoside metabolic process	P	0.0480906	0.00443001	30	74	2855	13334	OVER
GO:0019760	glucosinolate metabolic process	P	0.0480906	0.00443001	30	74	2855	13334	OVER
GO:0019757	glycosinolate metabolic process	P	0.0480906	0.00443001	30	74	2855	13334	OVER
GO:0009862	systemic acquired resistance, salicylic acid mediated signaling pathway	P	0.0480906	0.00443001	30	74	2855	13334	OVER
GO:0060249	anatomical structure homeostasis	P	0.0480906	0.00443839	1	43	2884	13365	UNDER
GO:0000723	telomere maintenance	P	0.0480906	0.00443839	1	43	2884	13365	UNDER
GO:0032200	telomere organization	P	0.0480906	0.00443839	1	43	2884	13365	UNDER
GO:0080008	Cul4-RING E3 ubiquitin ligase complex	C	0.0480906	0.00443839	1	43	2884	13365	UNDER
GO:0044282	small molecule catabolic process	P	0.0486116	0.00449345	30	236	2855	13172	UNDER
GO:0006655	phosphatidylglycerol biosynthetic process	P	0.0491855	0.00455356	14	24	2871	13384	OVER
GO:0007264	small GTPase mediated signal transduction	P	0.0496967	0.00460802	15	143	2870	13265	UNDER

## Sheet: Embryo vs Basket
Table S4. Statistically significant Gene Ontology (GO) terms identified in differentially expressed transcript sets
GO-ID	Term	Category	FDR	P-Value	#Test	#Ref	#notAnnotTest	#notAnnotRef	Over/Under
GO:0003676	nucleic acid binding	F	3.78286e-20	5.42969e-24	502	2467	3384	9940	UNDER
GO:0097159	organic cyclic compound binding	F	3.62664e-19	1.08001e-22	1280	5173	2606	7234	UNDER
GO:1901363	heterocyclic compound binding	F	3.62664e-19	1.56164e-22	1280	5168	2606	7239	UNDER
GO:0015074	DNA integration	P	1.02429e-17	5.88079e-21	3	208	3883	12199	UNDER
GO:0006412	translation	P	6.08076e-16	4.36398e-19	76	626	3810	11781	UNDER
GO:0032991	macromolecular complex	C	8.85376e-16	7.62489e-19	297	1570	3589	10837	UNDER
GO:0030529	ribonucleoprotein complex	C	2.12407e-14	2.13413e-17	69	568	3817	11839	UNDER
GO:0044260	cellular macromolecule metabolic process	P	1.09415e-12	1.25638e-15	1172	4608	2714	7799	UNDER
GO:1901265	nucleoside phosphate binding	F	1.52595e-12	2.19025e-15	705	2997	3181	9410	UNDER
GO:0000166	nucleotide binding	F	1.52595e-12	2.19025e-15	705	2997	3181	9410	UNDER
GO:0036094	small molecule binding	F	7.32526e-12	1.15656e-14	733	3075	3153	9332	UNDER
GO:0005622	intracellular	C	3.8403e-11	6.61456e-14	1574	5875	2312	6532	UNDER
GO:0044237	cellular metabolic process	P	4.23316e-11	7.89882e-14	1679	6212	2207	6195	UNDER
GO:0003723	RNA binding	F	5.90333e-11	1.18626e-13	94	629	3792	11778	UNDER
GO:0005829	cytosol	C	9.08338e-11	1.95566e-13	176	975	3710	11432	UNDER
GO:0034641	cellular nitrogen compound metabolic process	P	2.32537e-10	5.64123e-13	719	2974	3167	9433	UNDER
GO:0006807	nitrogen compound metabolic process	P	2.32537e-10	5.67409e-13	802	3264	3084	9143	UNDER
GO:0006139	nucleobase-containing compound metabolic process	P	2.83046e-10	7.31281e-13	650	2729	3236	9678	UNDER
GO:0005840	ribosome	C	2.93133e-10	7.99416e-13	49	406	3837	12001	UNDER
GO:0043228	non-membrane-bounded organelle	C	4.01851e-10	1.21126e-12	155	872	3731	11535	UNDER
GO:0043232	intracellular non-membrane-bounded organelle	C	4.01851e-10	1.21126e-12	155	872	3731	11535	UNDER
GO:0031974	membrane-enclosed lumen	C	4.41619e-10	1.39452e-12	59	452	3827	11955	UNDER
GO:0070013	intracellular organelle lumen	C	4.77891e-10	1.64624e-12	57	442	3829	11965	UNDER
GO:0043233	organelle lumen	C	4.77891e-10	1.64624e-12	57	442	3829	11965	UNDER
GO:0046483	heterocycle metabolic process	P	5.57007e-10	1.99873e-12	715	2944	3171	9463	UNDER
GO:0009987	cellular process	P	1.44649e-09	5.39812e-12	2223	7866	1663	4541	UNDER
GO:0043170	macromolecule metabolic process	P	1.45356e-09	5.63313e-12	1349	5072	2537	7335	UNDER
GO:0005198	structural molecule activity	F	1.46141e-09	5.87335e-12	63	462	3823	11945	UNDER
GO:0044428	nuclear part	C	1.70965e-09	7.2264e-12	67	479	3819	11928	UNDER
GO:0044444	cytoplasmic part	C	1.70965e-09	7.36179e-12	852	3400	3034	9007	UNDER
GO:0031981	nuclear lumen	C	1.87946e-09	8.36275e-12	46	378	3840	12029	UNDER
GO:0003735	structural constituent of ribosome	F	3.62963e-09	1.66712e-11	38	333	3848	12074	UNDER
GO:1901360	organic cyclic compound metabolic process	P	4.29913e-09	2.03633e-11	769	3099	3117	9308	UNDER
GO:0005737	cytoplasm	C	7.36624e-09	3.59483e-11	1041	4017	2845	8390	UNDER
GO:0006725	cellular aromatic compound metabolic process	P	7.60429e-09	3.82016e-11	749	3019	3137	9388	UNDER
GO:0044424	intracellular part	C	1.01282e-08	5.23344e-11	1518	5587	2368	6820	UNDER
GO:0097367	carbohydrate derivative binding	F	1.05959e-08	5.6272e-11	611	2532	3275	9875	UNDER
GO:0005623	cell	C	1.54565e-08	8.43044e-11	1782	6431	2104	5976	UNDER
GO:0032549	ribonucleoside binding	F	2.0708e-08	1.18691e-10	599	2479	3287	9928	UNDER
GO:0001882	nucleoside binding	F	2.0708e-08	1.18892e-10	599	2480	3287	9927	UNDER
GO:0032555	purine ribonucleotide binding	F	2.07861e-08	1.28281e-10	596	2468	3290	9939	UNDER
GO:0001883	purine nucleoside binding	F	2.07861e-08	1.28291e-10	596	2467	3290	9940	UNDER
GO:0032550	purine ribonucleoside binding	F	2.07861e-08	1.28291e-10	596	2467	3290	9940	UNDER
GO:0005488	binding	F	2.50972e-08	1.58501e-10	2016	7163	1870	5244	UNDER
GO:0017076	purine nucleotide binding	F	2.79629e-08	1.83272e-10	599	2472	3287	9935	UNDER
GO:0032553	ribonucleotide binding	F	2.79629e-08	1.84626e-10	606	2498	3280	9909	UNDER
GO:0005576	extracellular region	C	3.40171e-08	2.29482e-10	216	402	3670	12005	OVER
GO:0022626	cytosolic ribosome	C	3.74372e-08	2.57928e-10	15	195	3871	12212	UNDER
GO:0052689	carboxylic ester hydrolase activity	F	5.84158e-08	4.10848e-10	77	91	3809	12316	OVER
GO:0044464	cell part	C	1.42311e-07	1.02132e-09	1766	6336	2120	6071	UNDER
GO:0012505	endomembrane system	C	3.25683e-07	2.38407e-09	154	801	3732	11606	UNDER
GO:0010467	gene expression	P	3.60621e-07	2.69159e-09	493	2059	3393	10348	UNDER
GO:0005739	mitochondrion	C	6.60799e-07	5.02689e-09	153	790	3733	11617	UNDER
GO:0044445	cytosolic part	C	7.81114e-07	6.05428e-09	21	211	3865	12196	UNDER
GO:0006259	DNA metabolic process	P	1.33079e-06	1.05057e-08	107	596	3779	11811	UNDER
GO:0090304	nucleic acid metabolic process	P	1.58738e-06	1.27592e-08	544	2218	3342	10189	UNDER
GO:0004553	hydrolase activity, hydrolyzing O-glycosyl compounds	F	1.69018e-06	1.38281e-08	156	280	3730	12127	OVER
GO:0044391	ribosomal subunit	C	1.80139e-06	1.49965e-08	16	180	3870	12227	UNDER
GO:0035639	purine ribonucleoside triphosphate binding	F	2.44059e-06	2.06681e-08	555	2248	3331	10159	UNDER
GO:0016798	hydrolase activity, acting on glycosyl bonds	F	2.48023e-06	2.13598e-08	162	296	3724	12111	OVER
GO:0016705	oxidoreductase activity, acting on paired donors, with incorporation or reduction of molecular oxygen	F	3.10922e-06	2.72229e-08	127	215	3759	12192	OVER
GO:0043168	anion binding	F	3.69093e-06	3.2846e-08	715	2796	3171	9611	UNDER
GO:0034645	cellular macromolecule biosynthetic process	P	5.27266e-06	4.76787e-08	544	2196	3342	10211	UNDER
GO:0005730	nucleolus	C	6.12479e-06	5.62633e-08	26	226	3860	12181	UNDER
GO:0043234	protein complex	C	6.83874e-06	6.38034e-08	228	1053	3658	11354	UNDER
GO:0044267	cellular protein metabolic process	P	8.625e-06	8.17066e-08	668	2618	3218	9789	UNDER
GO:0009059	macromolecule biosynthetic process	P	8.84996e-06	8.5108e-08	569	2275	3317	10132	UNDER
GO:0044249	cellular biosynthetic process	P	1.06281e-05	1.03733e-07	864	3283	3022	9124	UNDER
GO:0048046	apoplast	C	1.11218e-05	1.10148e-07	97	152	3789	12255	OVER
GO:0043226	organelle	C	1.34909e-05	1.36166e-07	1282	4671	2604	7736	UNDER
GO:1901576	organic substance biosynthetic process	P	1.34909e-05	1.37484e-07	906	3420	2980	8987	UNDER
GO:0043229	intracellular organelle	C	1.45887e-05	1.50766e-07	1282	4669	2604	7738	UNDER
GO:0032559	adenyl ribonucleotide binding	F	2.66003e-05	2.78717e-07	551	2192	3335	10215	UNDER
GO:0001510	RNA methylation	P	3.20808e-05	3.40747e-07	16	163	3870	12244	UNDER
GO:0009058	biosynthetic process	P	3.49763e-05	3.76521e-07	950	3548	2936	8859	UNDER
GO:0030554	adenyl nucleotide binding	F	3.8676e-05	4.219e-07	554	2196	3332	10211	UNDER
GO:0009765	photosynthesis, light harvesting	P	5.5726e-05	6.1589e-07	16	5	3870	12402	OVER
GO:0000272	polysaccharide catabolic process	P	5.63112e-05	6.3044e-07	64	87	3822	12320	OVER
GO:0019538	protein metabolic process	P	6.47943e-05	7.39055e-07	786	2982	3100	9425	UNDER
GO:0005794	Golgi apparatus	C	6.47943e-05	7.44013e-07	94	506	3792	11901	UNDER
GO:0022625	cytosolic large ribosomal subunit	C	7.04657e-05	8.19251e-07	3	80	3883	12327	UNDER
GO:1901293	nucleoside phosphate biosynthetic process	P	0.000108362	1.29095e-06	33	240	3853	12167	UNDER
GO:0009165	nucleotide biosynthetic process	P	0.000108362	1.29095e-06	33	240	3853	12167	UNDER
GO:0008135	translation factor activity, RNA binding	F	0.000108567	1.31838e-06	18	167	3868	12240	UNDER
GO:0006661	phosphatidylinositol biosynthetic process	P	0.000108567	1.32456e-06	0	51	3886	12356	UNDER
GO:0016706	oxidoreductase activity, acting on paired donors, with incorporation or reduction of molecular oxygen, 2-oxoglutarate as one donor, and incorporation of one atom each of oxygen into both donors	F	0.000114195	1.40962e-06	51	64	3835	12343	OVER
GO:0051213	dioxygenase activity	F	0.000118443	1.48997e-06	66	95	3820	12312	OVER
GO:0044422	organelle part	C	0.000118443	1.49604e-06	485	1934	3401	10473	UNDER
GO:0003682	chromatin binding	F	0.000128904	1.64669e-06	97	165	3789	12242	OVER
GO:0044446	intracellular organelle part	C	0.000130709	1.6885e-06	485	1932	3401	10475	UNDER
GO:0006413	translational initiation	P	0.000140835	1.83953e-06	8	109	3878	12298	UNDER
GO:0045490	pectin catabolic process	P	0.000141338	1.86639e-06	31	28	3855	12379	OVER
GO:0044238	primary metabolic process	P	0.000143218	1.91176e-06	1838	6412	2048	5995	UNDER
GO:0009451	RNA modification	P	0.000164204	2.21546e-06	44	285	3842	12122	UNDER
GO:0046686	response to cadmium ion	P	0.000175674	2.39543e-06	48	302	3838	12105	UNDER
GO:0003743	translation initiation factor activity	F	0.000194322	2.67761e-06	8	107	3878	12300	UNDER
GO:0009522	photosystem I	C	0.000194603	2.70942e-06	25	19	3861	12388	OVER
GO:0016788	hydrolase activity, acting on ester bonds	F	0.000223698	3.14661e-06	230	506	3656	11901	OVER
GO:0005215	transporter activity	F	0.000255316	3.628e-06	311	729	3575	11678	OVER
GO:0003824	catalytic activity	F	0.00027167	3.89939e-06	2118	6235	1768	6172	OVER
GO:0051082	unfolded protein binding	F	0.000346818	5.0278e-06	7	98	3879	12309	UNDER
GO:0030244	cellulose biosynthetic process	P	0.000459611	6.72891e-06	27	201	3859	12206	UNDER
GO:0019637	organophosphate metabolic process	P	0.000489727	7.24011e-06	193	864	3693	11543	UNDER
GO:0044451	nucleoplasm part	C	0.000668528	9.97946e-06	14	134	3872	12273	UNDER
GO:0030570	pectate lyase activity	F	0.000682972	1.04662e-05	16	8	3870	12399	OVER
GO:0005525	GTP binding	F	0.000682972	1.05872e-05	46	283	3840	12124	UNDER
GO:0019001	guanyl nucleotide binding	F	0.000682972	1.05872e-05	46	283	3840	12124	UNDER
GO:0032561	guanyl ribonucleotide binding	F	0.000682972	1.05872e-05	46	283	3840	12124	UNDER
GO:0016787	hydrolase activity	F	0.000732608	1.14618e-05	789	2131	3097	10276	OVER
GO:0006753	nucleoside phosphate metabolic process	P	0.00074131	1.18107e-05	128	611	3758	11796	UNDER
GO:0009117	nucleotide metabolic process	P	0.00074131	1.18107e-05	128	611	3758	11796	UNDER
GO:0051274	beta-glucan biosynthetic process	P	0.00075106	1.20739e-05	30	211	3856	12196	UNDER
GO:0043414	macromolecule methylation	P	0.000752131	1.2199e-05	55	320	3831	12087	UNDER
GO:0009259	ribonucleotide metabolic process	P	0.000843712	1.38055e-05	79	417	3807	11990	UNDER
GO:0005385	zinc ion transmembrane transporter activity	F	0.0011805	1.94858e-05	9	1	3877	12406	OVER
GO:0005524	ATP binding	F	0.00144717	2.40952e-05	510	1972	3376	10435	UNDER
GO:0009161	ribonucleoside monophosphate metabolic process	P	0.00150753	2.54246e-05	62	342	3824	12065	UNDER
GO:0009123	nucleoside monophosphate metabolic process	P	0.00150753	2.55331e-05	62	343	3824	12064	UNDER
GO:0015934	large ribosomal subunit	C	0.00153416	2.62042e-05	9	101	3877	12306	UNDER
GO:0080167	response to karrikin	P	0.00196268	3.3954e-05	23	20	3863	12387	OVER
GO:0071704	organic substance metabolic process	P	0.00196268	3.40871e-05	1950	6698	1936	5709	UNDER
GO:0016042	lipid catabolic process	P	0.0020611	3.60922e-05	66	109	3820	12298	OVER
GO:0022627	cytosolic small ribosomal subunit	C	0.00223979	3.95428e-05	2	57	3884	12350	UNDER
GO:0004034	aldose 1-epimerase activity	F	0.00245668	4.37244e-05	7	0	3879	12407	OVER
GO:0016759	cellulose synthase activity	F	0.00265962	4.77182e-05	24	173	3862	12234	UNDER
GO:0043227	membrane-bounded organelle	C	0.0027898	5.04542e-05	1220	4332	2666	8075	UNDER
GO:0016192	vesicle-mediated transport	P	0.0028535	5.20158e-05	65	349	3821	12058	UNDER
GO:0000502	proteasome complex	C	0.00294563	5.41181e-05	3	62	3883	12345	UNDER
GO:0030245	cellulose catabolic process	P	0.00315184	5.88778e-05	19	15	3867	12392	OVER
GO:0051275	beta-glucan catabolic process	P	0.00315184	5.88778e-05	19	15	3867	12392	OVER
GO:0043231	intracellular membrane-bounded organelle	C	0.00315184	5.92639e-05	1220	4329	2666	8078	UNDER
GO:0016760	cellulose synthase (UDP-forming) activity	F	0.00334195	6.33181e-05	24	171	3862	12236	UNDER
GO:0009705	plant-type vacuole membrane	C	0.00363466	6.97151e-05	22	20	3864	12387	OVER
GO:0034357	photosynthetic membrane	C	0.00363466	6.99073e-05	82	150	3804	12257	OVER
GO:0015979	photosynthesis	P	0.00370711	7.18329e-05	94	178	3792	12229	OVER
GO:0003700	sequence-specific DNA binding transcription factor activity	F	0.00372713	7.27559e-05	172	381	3714	12026	OVER
GO:0022857	transmembrane transporter activity	F	0.00374726	7.36867e-05	234	548	3652	11859	OVER
GO:0043566	structure-specific DNA binding	F	0.00386654	7.65871e-05	11	106	3875	12301	UNDER
GO:0009678	hydrogen-translocating pyrophosphatase activity	F	0.00422377	8.42693e-05	9	2	3877	12405	OVER
GO:0044436	thylakoid part	C	0.00426708	8.57458e-05	86	161	3800	12246	OVER
GO:0016837	carbon-oxygen lyase activity, acting on polysaccharides	F	0.00432345	8.74991e-05	16	11	3870	12396	OVER
GO:0001071	nucleic acid binding transcription factor activity	F	0.00441793	9.00453e-05	172	382	3714	12025	OVER
GO:0030163	protein catabolic process	P	0.00452652	9.29083e-05	62	331	3824	12076	UNDER
GO:0016874	ligase activity	F	0.00465325	9.61775e-05	60	322	3826	12085	UNDER
GO:0005654	nucleoplasm	C	0.00473741	9.8597e-05	19	146	3867	12261	UNDER
GO:0016491	oxidoreductase activity	F	0.00504824	0.000105791	450	1167	3436	11240	OVER
GO:0051603	proteolysis involved in cellular protein catabolic process	P	0.00516408	0.000108959	52	289	3834	12118	UNDER
GO:0009126	purine nucleoside monophosphate metabolic process	P	0.00536076	0.000114648	62	328	3824	12079	UNDER
GO:0009167	purine ribonucleoside monophosphate metabolic process	P	0.00536076	0.000114648	62	328	3824	12079	UNDER
GO:0006163	purine nucleotide metabolic process	P	0.00596512	0.00012843	71	365	3815	12042	UNDER
GO:0019319	hexose biosynthetic process	P	0.00612781	0.000132812	25	170	3861	12237	UNDER
GO:0016747	transferase activity, transferring acyl groups other than amino-acyl groups	F	0.00628289	0.000137075	90	173	3796	12234	OVER
GO:0035966	response to topologically incorrect protein	P	0.00635721	0.000139609	13	113	3873	12294	UNDER
GO:0003690	double-stranded DNA binding	F	0.00648974	0.00014345	7	81	3879	12326	UNDER
GO:0009579	thylakoid	C	0.00651353	0.000144911	106	213	3780	12194	OVER
GO:0008810	cellulase activity	F	0.00765558	0.000171418	19	16	3867	12391	OVER
GO:0010038	response to metal ion	P	0.00770089	0.000173538	62	325	3824	12082	UNDER
GO:0019344	cysteine biosynthetic process	P	0.00770769	0.000174798	44	66	3842	12341	OVER
GO:1902494	catalytic complex	C	0.0079598	0.000181658	60	317	3826	12090	UNDER
GO:0047274	galactinol-sucrose galactosyltransferase activity	F	0.00799206	0.000183541	6	0	3880	12407	OVER
GO:0006006	glucose metabolic process	P	0.00805914	0.000186238	36	217	3850	12190	UNDER
GO:0030599	pectinesterase activity	F	0.00859006	0.00019974	23	24	3863	12383	OVER
GO:0015031	protein transport	P	0.0086811	0.000204349	143	635	3743	11772	UNDER
GO:0045184	establishment of protein localization	P	0.0086811	0.000204349	143	635	3743	11772	UNDER
GO:0004144	diacylglycerol O-acyltransferase activity	F	0.00933217	0.000221091	15	11	3871	12396	OVER
GO:0045735	nutrient reservoir activity	F	0.00933217	0.000223693	10	4	3876	12403	OVER
GO:0009905	ent-copalyl diphosphate synthase activity	F	0.00933217	0.000223693	10	4	3876	12403	OVER
GO:0006094	gluconeogenesis	P	0.00964004	0.000232457	25	168	3861	12239	UNDER
GO:0006506	GPI anchor biosynthetic process	P	0.0100553	0.000243914	0	32	3886	12375	UNDER
GO:0005515	protein binding	F	0.0103639	0.000252887	307	1222	3579	11185	UNDER
GO:0019684	photosynthesis, light reaction	P	0.010558	0.000259139	69	126	3817	12281	OVER
GO:0044257	cellular protein catabolic process	P	0.0106588	0.000263142	57	300	3829	12107	UNDER
GO:0055067	monovalent inorganic cation homeostasis	P	0.0106819	0.000265247	9	3	3877	12404	OVER
GO:0010393	galacturonan metabolic process	P	0.0107797	0.000270769	43	66	3843	12341	OVER
GO:0045488	pectin metabolic process	P	0.0107797	0.000270769	43	66	3843	12341	OVER
GO:0055086	nucleobase-containing small molecule metabolic process	P	0.0108357	0.000274742	147	645	3739	11762	UNDER
GO:0022618	ribonucleoprotein complex assembly	P	0.0108357	0.000278296	3	54	3883	12353	UNDER
GO:0071826	ribonucleoprotein complex subunit organization	P	0.0108357	0.000278296	3	54	3883	12353	UNDER
GO:0046906	tetrapyrrole binding	F	0.0108357	0.000278395	120	254	3766	12153	OVER
GO:0055075	potassium ion homeostasis	P	0.0112827	0.0002915	8	2	3878	12405	OVER
GO:0010287	plastoglobule	C	0.0114857	0.000300044	12	7	3874	12400	OVER
GO:0016725	oxidoreductase activity, acting on CH or CH2 groups	F	0.0114857	0.000300044	12	7	3874	12400	OVER
GO:0015935	small ribosomal subunit	C	0.0115727	0.000303976	7	79	3879	12328	UNDER
GO:0007031	peroxisome organization	P	0.0116511	0.000307707	28	35	3858	12372	OVER
GO:0046364	monosaccharide biosynthetic process	P	0.0118186	0.000313829	27	174	3859	12233	UNDER
GO:0006396	RNA processing	P	0.0122233	0.000326329	116	527	3770	11880	UNDER
GO:0008299	isoprenoid biosynthetic process	P	0.0141299	0.000379258	96	195	3790	12212	OVER
GO:0006534	cysteine metabolic process	P	0.0147977	0.000399306	45	71	3841	12336	OVER
GO:0070003	threonine-type peptidase activity	F	0.0149429	0.000409658	0	31	3886	12376	UNDER
GO:0005839	proteasome core complex	C	0.0149429	0.000409658	0	31	3886	12376	UNDER
GO:0004298	threonine-type endopeptidase activity	F	0.0149429	0.000409658	0	31	3886	12376	UNDER
GO:0044092	negative regulation of molecular function	P	0.0152705	0.000423552	33	45	3853	12362	OVER
GO:0008104	protein localization	P	0.0152705	0.000423974	151	653	3735	11754	UNDER
GO:0002238	response to molecule of fungal origin	P	0.0152705	0.000425216	13	9	3873	12398	OVER
GO:0016762	xyloglucan:xyloglucosyl transferase activity	F	0.0157549	0.000440965	19	19	3867	12388	OVER
GO:0090407	organophosphate biosynthetic process	P	0.0160213	0.000450722	105	482	3781	11925	UNDER
GO:0009150	purine ribonucleotide metabolic process	P	0.0163606	0.000463069	70	347	3816	12060	UNDER
GO:0043086	negative regulation of catalytic activity	P	0.0163606	0.000466215	31	42	3855	12365	OVER
GO:0043167	ion binding	F	0.0163606	0.000467313	1355	4713	2531	7694	UNDER
GO:0004497	monooxygenase activity	F	0.0171699	0.000492892	74	141	3812	12266	OVER
GO:0015297	antiporter activity	F	0.0187108	0.000539811	39	60	3847	12347	OVER
GO:0003993	acid phosphatase activity	F	0.0189371	0.000549057	23	26	3863	12381	OVER
GO:0072521	purine-containing compound metabolic process	P	0.0189812	0.000553061	82	392	3804	12015	UNDER
GO:0006606	protein import into nucleus	P	0.0202572	0.000601872	8	80	3878	12327	UNDER
GO:1902593	single-organism nuclear import	P	0.0202572	0.000601872	8	80	3878	12327	UNDER
GO:0044744	protein targeting to nucleus	P	0.0202572	0.000601872	8	80	3878	12327	UNDER
GO:0051170	nuclear import	P	0.0202572	0.000601872	8	80	3878	12327	UNDER
GO:0006399	tRNA metabolic process	P	0.021015	0.000627403	23	151	3863	12256	UNDER
GO:0044724	single-organism carbohydrate catabolic process	P	0.0215506	0.000646487	58	297	3828	12110	UNDER
GO:0043531	ADP binding	F	0.0222058	0.000676384	89	417	3797	11990	UNDER
GO:0004427	inorganic diphosphatase activity	F	0.0222058	0.000678891	9	4	3877	12403	OVER
GO:0004499	N,N-dimethylaniline monooxygenase activity	F	0.0222058	0.000678891	9	4	3877	12403	OVER
GO:0003950	NAD+ ADP-ribosyltransferase activity	F	0.0222058	0.000678891	9	4	3877	12403	OVER
GO:0046907	intracellular transport	P	0.0223719	0.000687181	162	687	3724	11720	UNDER
GO:0016051	carbohydrate biosynthetic process	P	0.0237549	0.00073307	137	595	3749	11812	UNDER
GO:0006720	isoprenoid metabolic process	P	0.0243124	0.000753765	97	202	3789	12205	OVER
GO:0004067	asparaginase activity	F	0.0245052	0.000770295	5	0	3881	12407	OVER
GO:0016463	zinc-exporting ATPase activity	F	0.0245052	0.000770295	5	0	3881	12407	OVER
GO:0008551	cadmium-exporting ATPase activity	F	0.0245052	0.000770295	5	0	3881	12407	OVER
GO:0017111	nucleoside-triphosphatase activity	F	0.0247701	0.000784045	157	668	3729	11739	UNDER
GO:0009070	serine family amino acid biosynthetic process	P	0.0247701	0.000785732	45	75	3841	12332	OVER
GO:0006505	GPI anchor metabolic process	P	0.0256156	0.000816227	1	37	3885	12370	UNDER
GO:0000325	plant-type vacuole	C	0.0257937	0.000825606	23	28	3863	12379	OVER
GO:0022891	substrate-specific transmembrane transporter activity	F	0.0269829	0.000867542	173	407	3713	12000	OVER
GO:0071840	cellular component organization or biogenesis	P	0.0278914	0.000905223	520	1929	3366	10478	UNDER
GO:0030001	metal ion transport	P	0.0278914	0.000913799	114	248	3772	12159	OVER
GO:0032259	methylation	P	0.0278914	0.000916335	99	450	3787	11957	UNDER
GO:0051020	GTPase binding	F	0.0278914	0.00092385	3	49	3883	12358	UNDER
GO:0003916	DNA topoisomerase activity	F	0.0278914	0.00092385	3	49	3883	12358	UNDER
GO:0006265	DNA topological change	P	0.0278914	0.00092385	3	49	3883	12358	UNDER
GO:0010207	photosystem II assembly	P	0.0278914	0.000924775	31	44	3855	12363	OVER
GO:0009260	ribonucleotide biosynthetic process	P	0.0281904	0.000945891	24	152	3862	12255	UNDER
GO:0046390	ribose phosphate biosynthetic process	P	0.0281904	0.000945891	24	152	3862	12255	UNDER
GO:0070008	serine-type exopeptidase activity	F	0.0281904	0.000950874	22	26	3864	12381	OVER
GO:0008374	O-acyltransferase activity	F	0.0281904	0.000950874	22	26	3864	12381	OVER
GO:0044265	cellular macromolecule catabolic process	P	0.0283775	0.000961259	76	362	3810	12045	UNDER
GO:0006829	zinc II ion transport	P	0.0295574	0.00102244	6	1	3880	12406	OVER
GO:0050993	dimethylallyl diphosphate metabolic process	P	0.0295574	0.00102244	6	1	3880	12406	OVER
GO:0050992	dimethylallyl diphosphate biosynthetic process	P	0.0295574	0.00102244	6	1	3880	12406	OVER
GO:0009786	regulation of asymmetric cell division	P	0.0295574	0.00102244	6	1	3880	12406	OVER
GO:0051745	4-hydroxy-3-methylbut-2-en-1-yl diphosphate reductase activity	F	0.0295574	0.00102244	6	1	3880	12406	OVER
GO:0009833	plant-type primary cell wall biogenesis	P	0.0305744	0.00106201	4	54	3882	12353	UNDER
GO:0006811	ion transport	P	0.0309579	0.00107977	255	641	3631	11766	OVER
GO:0009773	photosynthetic electron transport in photosystem I	P	0.0315632	0.00110541	10	6	3876	12401	OVER
GO:0016746	transferase activity, transferring acyl groups	F	0.0316179	0.00111244	101	217	3785	12190	OVER
GO:0008270	zinc ion binding	F	0.0316179	0.00111641	243	969	3643	11438	UNDER
GO:0004386	helicase activity	F	0.0317232	0.00112699	29	173	3857	12234	UNDER
GO:0006096	glycolytic process	P	0.0317232	0.00112923	47	247	3839	12160	UNDER
GO:0035251	UDP-glucosyltransferase activity	F	0.0322652	0.00115315	40	218	3846	12189	UNDER
GO:0006625	protein targeting to peroxisome	P	0.032433	0.00117942	22	27	3864	12380	OVER
GO:0043574	peroxisomal transport	P	0.032433	0.00117942	22	27	3864	12380	OVER
GO:0072663	establishment of protein localization to peroxisome	P	0.032433	0.00117942	22	27	3864	12380	OVER
GO:0072662	protein localization to peroxisome	P	0.032433	0.00117942	22	27	3864	12380	OVER
GO:0019318	hexose metabolic process	P	0.032433	0.00118243	45	239	3841	12168	UNDER
GO:0016411	acylglycerol O-acyltransferase activity	F	0.0387183	0.00142235	15	14	3871	12393	OVER
GO:0008509	anion transmembrane transporter activity	F	0.0387183	0.00142269	53	97	3833	12310	OVER
GO:0006629	lipid metabolic process	P	0.0387719	0.00143022	307	794	3579	11613	OVER
GO:0009069	serine family amino acid metabolic process	P	0.0388364	0.00143818	56	104	3830	12303	OVER
GO:0044877	macromolecular complex binding	F	0.0392724	0.00145996	117	261	3769	12146	OVER
GO:0009534	chloroplast thylakoid	C	0.0403819	0.001507	81	166	3805	12241	OVER
GO:0006886	intracellular protein transport	P	0.0404211	0.00151427	124	537	3762	11870	UNDER
GO:0044432	endoplasmic reticulum part	C	0.0426234	0.00160289	26	156	3860	12251	UNDER
GO:0031976	plastid thylakoid	C	0.0429237	0.00162034	81	168	3805	12239	OVER
GO:0009620	response to fungus	P	0.0431856	0.00163643	72	144	3814	12263	OVER
GO:0004857	enzyme inhibitor activity	F	0.0432729	0.00164595	25	33	3861	12374	OVER
GO:0055114	oxidation-reduction process	P	0.0438198	0.00167304	482	1312	3404	11095	OVER
GO:0016558	protein import into peroxisome matrix	P	0.0440618	0.0016886	21	26	3865	12381	OVER
GO:0051649	establishment of localization in cell	P	0.044422	0.00170878	182	745	3704	11662	UNDER
GO:0006793	phosphorus metabolic process	P	0.0445579	0.00172041	525	1932	3361	10475	UNDER
GO:0019288	isopentenyl diphosphate biosynthetic process, methylerythritol 4-phosphate pathway	P	0.0447735	0.00173516	52	95	3834	12312	OVER
GO:0009225	nucleotide-sugar metabolic process	P	0.0451324	0.00175554	0	26	3886	12381	UNDER
GO:0008171	O-methyltransferase activity	F	0.047169	0.00184154	25	34	3861	12373	OVER
GO:0016114	terpenoid biosynthetic process	P	0.0473837	0.00185672	55	103	3831	12304	OVER
GO:0015994	chlorophyll metabolic process	P	0.0482482	0.00189752	47	84	3839	12323	OVER
GO:0019693	ribose phosphate metabolic process	P	0.0489372	0.00193164	114	496	3772	11911	UNDER
GO:0055085	transmembrane transport	P	0.0491566	0.00194736	261	666	3625	11741	OVER

## Sheet: Female Cones vs Basket
Table S4. Statistically significant Gene Ontology (GO) terms identified in differentially expressed transcript sets
GO-ID	Term	Category	FDR	P-Value	#Test	#Ref	#notAnnotTest	#notAnnotRef	Over/Under
GO:0005622	intracellular	C	7.164e-27	1.02828e-30	1290	6159	2185	6659	UNDER
GO:0032991	macromolecular complex	C	3.35668e-25	9.63594e-29	223	1644	3252	11174	UNDER
GO:0015979	photosynthesis	P	6.38738e-25	2.75041e-28	140	132	3335	12686	OVER
GO:0003676	nucleic acid binding	F	1.23691e-24	7.10153e-28	420	2549	3055	10269	UNDER
GO:0044424	intracellular part	C	4.64501e-22	3.33358e-25	1248	5857	2227	6961	UNDER
GO:0009579	thylakoid	C	2.83795e-20	2.44405e-23	147	172	3328	12646	OVER
GO:0015074	DNA integration	P	1.12902e-19	1.13437e-22	0	211	3475	12607	UNDER
GO:0005829	cytosol	C	2.37023e-19	2.72166e-22	124	1027	3351	11791	UNDER
GO:0044260	cellular macromolecule metabolic process	P	8.36712e-19	1.08087e-21	996	4784	2479	8034	UNDER
GO:0044436	thylakoid part	C	3.14512e-18	4.51431e-21	119	128	3356	12690	OVER
GO:0043170	macromolecule metabolic process	P	2.07472e-17	3.27571e-20	1136	5285	2339	7533	UNDER
GO:0034357	photosynthetic membrane	C	3.85548e-17	6.6407e-20	112	120	3363	12698	OVER
GO:0019684	photosynthesis, light reaction	P	4.23756e-17	7.90703e-20	99	96	3376	12722	OVER
GO:0030529	ribonucleoprotein complex	C	1.66617e-16	3.34811e-19	53	584	3422	12234	UNDER
GO:0044237	cellular metabolic process	P	2.87189e-16	6.1832e-19	1451	6440	2024	6378	UNDER
GO:0031976	plastid thylakoid	C	5.21786e-16	1.26176e-18	115	134	3360	12684	OVER
GO:0006259	DNA metabolic process	P	5.21786e-16	1.2732e-18	64	639	3411	12179	UNDER
GO:0005576	extracellular region	C	6.78184e-16	1.75216e-18	225	393	3250	12425	OVER
GO:0009534	chloroplast thylakoid	C	6.99488e-16	1.9076e-18	114	133	3361	12685	OVER
GO:0043531	ADP binding	F	7.52106e-16	2.15905e-18	193	313	3282	12505	OVER
GO:0044428	nuclear part	C	7.67262e-16	2.31269e-18	42	504	3433	12314	UNDER
GO:0043228	non-membrane-bounded organelle	C	1.64155e-15	5.51183e-18	116	911	3359	11907	UNDER
GO:0043232	intracellular non-membrane-bounded organelle	C	1.64155e-15	5.51183e-18	116	911	3359	11907	UNDER
GO:0031974	membrane-enclosed lumen	C	1.64155e-15	5.73287e-18	38	473	3437	12345	UNDER
GO:0005623	cell	C	1.64155e-15	5.89045e-18	1526	6687	1949	6131	UNDER
GO:0006412	translation	P	3.98093e-15	1.48563e-17	66	636	3409	12182	UNDER
GO:0044464	cell part	C	4.90231e-15	1.89985e-17	1506	6596	1969	6222	UNDER
GO:0008270	zinc ion binding	F	8.22838e-15	3.41594e-17	149	1063	3326	11755	UNDER
GO:0010207	photosystem II assembly	P	8.22838e-15	3.42505e-17	50	25	3425	12793	OVER
GO:0019538	protein metabolic process	P	9.85508e-15	4.24361e-17	622	3146	2853	9672	UNDER
GO:0070013	intracellular organelle lumen	C	9.93365e-15	4.56261e-17	38	461	3437	12357	UNDER
GO:0043233	organelle lumen	C	9.93365e-15	4.56261e-17	38	461	3437	12357	UNDER
GO:0043226	organelle	C	2.00772e-14	9.50978e-17	1062	4891	2413	7927	UNDER
GO:0043229	intracellular organelle	C	2.29153e-14	1.1183e-16	1062	4889	2413	7929	UNDER
GO:0044267	cellular protein metabolic process	P	3.51017e-14	1.7634e-16	532	2754	2943	10064	UNDER
GO:0012505	endomembrane system	C	9.31273e-14	4.81209e-16	110	845	3365	11973	UNDER
GO:0016192	vesicle-mediated transport	P	1.83107e-13	9.72438e-16	29	385	3446	12433	UNDER
GO:0005634	nucleus	C	2.17421e-13	1.18588e-15	426	2283	3049	10535	UNDER
GO:0051603	proteolysis involved in cellular protein catabolic process	P	4.31539e-13	2.41568e-15	20	321	3455	12497	UNDER
GO:0005198	structural molecule activity	F	4.71362e-13	2.70625e-15	45	480	3430	12338	UNDER
GO:0042651	thylakoid membrane	C	5.41678e-13	3.18772e-15	96	115	3379	12703	OVER
GO:0005737	cytoplasm	C	7.31316e-13	4.40868e-15	891	4167	2584	8651	UNDER
GO:0031981	nuclear lumen	C	1.49184e-12	9.20755e-15	32	392	3443	12426	UNDER
GO:0043234	protein complex	C	2.55453e-12	1.64926e-14	170	1111	3305	11707	UNDER
GO:0044238	primary metabolic process	P	2.55453e-12	1.64997e-14	1559	6691	1916	6127	UNDER
GO:0046906	tetrapyrrole binding	F	2.86636e-12	1.89253e-14	144	230	3331	12588	OVER
GO:0030163	protein catabolic process	P	6.91326e-12	4.66374e-14	29	364	3446	12454	UNDER
GO:0022626	cytosolic ribosome	C	8.58254e-12	5.91305e-14	7	203	3468	12615	UNDER
GO:0055035	plastid thylakoid membrane	C	2.74595e-11	1.93127e-13	86	105	3389	12713	OVER
GO:0006139	nucleobase-containing compound metabolic process	P	2.8622e-11	2.05411e-13	568	2811	2907	10007	UNDER
GO:0009535	chloroplast thylakoid membrane	C	3.92385e-11	2.90841e-13	85	104	3390	12714	OVER
GO:0031090	organelle membrane	C	3.92385e-11	2.92867e-13	95	718	3380	12100	UNDER
GO:0048046	apoplast	C	4.42498e-11	3.41597e-13	104	145	3371	12673	OVER
GO:0098588	bounding membrane of organelle	C	4.42498e-11	3.42972e-13	64	554	3411	12264	UNDER
GO:0009987	cellular process	P	4.46586e-11	3.52551e-13	1966	8123	1509	4695	UNDER
GO:0006807	nitrogen compound metabolic process	P	5.84777e-11	4.70037e-13	706	3360	2769	9458	UNDER
GO:0044444	cytoplasmic part	C	7.73241e-11	6.32622e-13	744	3508	2731	9310	UNDER
GO:0034641	cellular nitrogen compound metabolic process	P	1.16151e-10	9.66951e-13	634	3059	2841	9759	UNDER
GO:0044265	cellular macromolecule catabolic process	P	1.20044e-10	1.01659e-12	38	400	3437	12418	UNDER
GO:0044422	organelle part	C	1.94113e-10	1.67171e-12	388	2031	3087	10787	UNDER
GO:0005840	ribosome	C	2.03077e-10	1.77806e-12	41	414	3434	12404	UNDER
GO:0044446	intracellular organelle part	C	2.23568e-10	1.98956e-12	388	2029	3087	10789	UNDER
GO:0071704	organic substance metabolic process	P	3.27571e-10	2.9621e-12	1662	6986	1813	5832	UNDER
GO:0009521	photosystem	C	5.83105e-10	5.3565e-12	59	59	3416	12759	OVER
GO:0046483	heterocycle metabolic process	P	7.38452e-10	6.88954e-12	633	3026	2842	9792	UNDER
GO:0009507	chloroplast	C	8.60262e-10	8.14946e-12	434	1097	3041	11721	OVER
GO:0044257	cellular protein catabolic process	P	1.502e-09	1.44444e-11	29	328	3446	12490	UNDER
GO:0048475	coated membrane	C	1.93451e-09	1.9159e-11	0	104	3475	12714	UNDER
GO:0030117	membrane coat	C	1.93451e-09	1.9159e-11	0	104	3475	12714	UNDER
GO:0044435	plastid part	C	1.99183e-09	2.00127e-11	234	505	3241	12313	OVER
GO:0043227	membrane-bounded organelle	C	1.99216e-09	2.03019e-11	1019	4533	2456	8285	UNDER
GO:0044434	chloroplast part	C	2.17277e-09	2.24544e-11	229	492	3246	12326	OVER
GO:0003723	RNA binding	F	2.1854e-09	2.29761e-11	86	637	3389	12181	UNDER
GO:0043231	intracellular membrane-bounded organelle	C	2.1854e-09	2.32122e-11	1019	4530	2456	8288	UNDER
GO:0009536	plastid	C	3.70845e-09	3.99216e-11	447	1153	3028	11665	OVER
GO:0005739	mitochondrion	C	5.70308e-09	6.22125e-11	125	818	3350	12000	UNDER
GO:0046148	pigment biosynthetic process	P	6.47983e-09	7.16157e-11	77	102	3398	12716	OVER
GO:0043632	modification-dependent macromolecule catabolic process	P	6.8599e-09	7.6801e-11	15	229	3460	12589	UNDER
GO:0006397	mRNA processing	P	8.05085e-09	9.129e-11	7	168	3468	12650	UNDER
GO:0019941	modification-dependent protein catabolic process	P	9.64176e-09	1.10785e-10	15	227	3460	12591	UNDER
GO:0005794	Golgi apparatus	C	9.64176e-09	1.13856e-10	68	532	3407	12286	UNDER
GO:1901293	nucleoside phosphate biosynthetic process	P	9.64176e-09	1.14865e-10	19	254	3456	12564	UNDER
GO:0009165	nucleotide biosynthetic process	P	9.64176e-09	1.14865e-10	19	254	3456	12564	UNDER
GO:0003735	structural constituent of ribosome	F	1.11102e-08	1.33953e-10	33	338	3442	12480	UNDER
GO:0046907	intracellular transport	P	1.26176e-08	1.53939e-10	110	739	3365	12079	UNDER
GO:0006511	ubiquitin-dependent protein catabolic process	P	1.29345e-08	1.59662e-10	15	225	3460	12593	UNDER
GO:0031984	organelle subcompartment	C	1.55205e-08	1.93811e-10	134	244	3341	12574	OVER
GO:0016491	oxidoreductase activity	F	1.7212e-08	2.17405e-10	447	1170	3028	11648	OVER
GO:0009522	photosystem I	C	1.83972e-08	2.35016e-10	29	15	3446	12803	OVER
GO:0006508	proteolysis	P	1.99993e-08	2.58352e-10	119	776	3356	12042	UNDER
GO:0005730	nucleolus	C	2.11869e-08	2.76734e-10	17	235	3458	12583	UNDER
GO:0008299	isoprenoid biosynthetic process	P	2.12232e-08	2.80254e-10	109	182	3366	12636	OVER
GO:0009657	plastid organization	P	2.15771e-08	2.88024e-10	80	114	3395	12704	OVER
GO:0006720	isoprenoid metabolic process	P	2.32797e-08	3.14093e-10	111	188	3364	12630	OVER
GO:0035304	regulation of protein dephosphorylation	P	2.34762e-08	3.20115e-10	36	26	3439	12792	OVER
GO:0042440	pigment metabolic process	P	3.83742e-08	5.28768e-10	90	139	3385	12679	OVER
GO:0009765	photosynthesis, light harvesting	P	3.92368e-08	5.46285e-10	18	3	3457	12815	OVER
GO:1901360	organic cyclic compound metabolic process	P	4.38348e-08	6.16593e-10	689	3179	2786	9639	UNDER
GO:0097159	organic cyclic compound binding	F	6.43583e-08	9.14522e-10	1220	5233	2255	7585	UNDER
GO:0008380	RNA splicing	P	6.61156e-08	9.48982e-10	12	193	3463	12625	UNDER
GO:1901363	heterocyclic compound binding	F	8.007e-08	1.16298e-09	1220	5228	2255	7590	UNDER
GO:0006725	cellular aromatic compound metabolic process	P	8.007e-08	1.17226e-09	671	3097	2804	9721	UNDER
GO:0090304	nucleic acid metabolic process	P	8.47513e-08	1.25296e-09	472	2290	3003	10528	UNDER
GO:0035303	regulation of dephosphorylation	P	1.49819e-07	2.23643e-09	37	31	3438	12787	OVER
GO:0006952	defense response	P	1.67595e-07	2.52584e-09	237	549	3238	12269	OVER
GO:0015995	chlorophyll biosynthetic process	P	2.1865e-07	3.33863e-09	41	39	3434	12779	OVER
GO:0020037	heme binding	F	2.1865e-07	3.35805e-09	102	176	3373	12642	OVER
GO:0019682	glyceraldehyde-3-phosphate metabolic process	P	2.2421e-07	3.47562e-09	91	148	3384	12670	OVER
GO:0044451	nucleoplasm part	C	2.31085e-07	3.61536e-09	6	142	3469	12676	UNDER
GO:0009523	photosystem II	C	2.66576e-07	4.20889e-09	45	47	3430	12771	OVER
GO:0016762	xyloglucan:xyloglucosyl transferase activity	F	2.76093e-07	4.39879e-09	25	13	3450	12805	OVER
GO:0044391	ribosomal subunit	C	3.76981e-07	6.06026e-09	12	184	3463	12634	UNDER
GO:0051667	establishment of plastid localization	P	3.83549e-07	6.27596e-09	30	21	3445	12797	OVER
GO:0009902	chloroplast relocation	P	3.83549e-07	6.27596e-09	30	21	3445	12797	OVER
GO:0016705	oxidoreductase activity, acting on paired donors, with incorporation or reduction of molecular oxygen	F	4.07953e-07	6.73383e-09	119	223	3356	12595	OVER
GO:0010333	terpene synthase activity	F	4.10616e-07	6.89566e-09	28	18	3447	12800	OVER
GO:0016838	carbon-oxygen lyase activity, acting on phosphates	F	4.10616e-07	6.89566e-09	28	18	3447	12800	OVER
GO:0044445	cytosolic part	C	5.48071e-07	9.28268e-09	17	215	3458	12603	UNDER
GO:0016835	carbon-oxygen lyase activity	F	6.63667e-07	1.14202e-08	68	99	3407	12719	OVER
GO:0019288	isopentenyl diphosphate biosynthetic process, methylerythritol 4-phosphate pathway	P	6.63667e-07	1.1431e-08	62	85	3413	12733	OVER
GO:0019750	chloroplast localization	P	6.74402e-07	1.18095e-08	30	22	3445	12796	OVER
GO:0051644	plastid localization	P	6.74402e-07	1.18095e-08	30	22	3445	12796	OVER
GO:0055114	oxidation-reduction process	P	7.12178e-07	1.25732e-08	478	1316	2997	11502	OVER
GO:0044429	mitochondrial part	C	1.0125e-06	1.80207e-08	17	210	3458	12608	UNDER
GO:0016114	terpenoid biosynthetic process	P	1.21037e-06	2.17162e-08	65	93	3410	12725	OVER
GO:0010467	gene expression	P	1.30089e-06	2.3527e-08	440	2112	3035	10706	UNDER
GO:0098805	whole membrane	C	1.32376e-06	2.41306e-08	45	368	3430	12450	UNDER
GO:0006721	terpenoid metabolic process	P	1.5543e-06	2.85561e-08	67	99	3408	12719	OVER
GO:0016482	cytoplasmic transport	P	2.71966e-06	5.03568e-08	46	368	3429	12450	UNDER
GO:0051276	chromosome organization	P	2.76182e-06	5.15339e-08	66	469	3409	12349	UNDER
GO:0033014	tetrapyrrole biosynthetic process	P	2.87543e-06	5.40665e-08	55	74	3420	12744	OVER
GO:0048193	Golgi vesicle transport	P	3.033e-06	5.74647e-08	13	177	3462	12641	UNDER
GO:0009240	isopentenyl diphosphate biosynthetic process	P	3.54465e-06	6.8176e-08	62	90	3413	12728	OVER
GO:0046490	isopentenyl diphosphate metabolic process	P	3.54465e-06	6.8176e-08	62	90	3413	12728	OVER
GO:0030662	coated vesicle membrane	C	4.18423e-06	8.14261e-08	0	71	3475	12747	UNDER
GO:0009696	salicylic acid metabolic process	P	4.18423e-06	8.21804e-08	42	48	3433	12770	OVER
GO:0008104	protein localization	P	4.18423e-06	8.24901e-08	113	691	3362	12127	UNDER
GO:0015994	chlorophyll metabolic process	P	4.18423e-06	8.28799e-08	55	76	3420	12742	OVER
GO:0010218	response to far red light	P	4.1876e-06	8.35477e-08	25	17	3450	12801	OVER
GO:0004497	monooxygenase activity	F	4.23851e-06	8.51717e-08	80	135	3395	12683	OVER
GO:0009697	salicylic acid biosynthetic process	P	4.59162e-06	9.31572e-08	41	46	3434	12772	OVER
GO:0012506	vesicle membrane	C	4.59162e-06	9.49037e-08	1	81	3474	12737	UNDER
GO:0030659	cytoplasmic vesicle membrane	C	4.59162e-06	9.49037e-08	1	81	3474	12737	UNDER
GO:0044433	cytoplasmic vesicle part	C	4.59162e-06	9.49037e-08	1	81	3474	12737	UNDER
GO:0001510	RNA methylation	P	5.16433e-06	1.07482e-07	12	167	3463	12651	UNDER
GO:0015031	protein transport	P	5.19828e-06	1.09681e-07	109	669	3366	12149	UNDER
GO:0045184	establishment of protein localization	P	5.19828e-06	1.09681e-07	109	669	3366	12149	UNDER
GO:0010103	stomatal complex morphogenesis	P	5.70502e-06	1.21192e-07	37	39	3438	12779	OVER
GO:0016071	mRNA metabolic process	P	5.71894e-06	1.22308e-07	31	280	3444	12538	UNDER
GO:0043414	macromolecule methylation	P	6.29081e-06	1.35442e-07	41	334	3434	12484	UNDER
GO:0007049	cell cycle	P	6.89829e-06	1.49511e-07	63	445	3412	12373	UNDER
GO:0046189	phenol-containing compound biosynthetic process	P	7.62023e-06	1.66252e-07	44	54	3431	12764	OVER
GO:0033013	tetrapyrrole metabolic process	P	8.49691e-06	1.86598e-07	69	111	3406	12707	OVER
GO:0030120	vesicle coat	C	9.03399e-06	1.99689e-07	0	67	3475	12751	UNDER
GO:0006779	porphyrin-containing compound biosynthetic process	P	1.03509e-05	2.30283e-07	51	69	3424	12749	OVER
GO:0000502	proteasome complex	C	1.39904e-05	3.13262e-07	0	65	3475	12753	UNDER
GO:0051641	cellular localization	P	1.41519e-05	3.18911e-07	145	823	3330	11995	UNDER
GO:0051656	establishment of organelle localization	P	1.51526e-05	3.45331e-07	31	30	3444	12788	OVER
GO:0018958	phenol-containing compound metabolic process	P	1.51526e-05	3.45811e-07	45	58	3430	12760	OVER
GO:0051649	establishment of localization in cell	P	1.54875e-05	3.55676e-07	138	789	3337	12029	UNDER
GO:0005525	GTP binding	F	1.66412e-05	3.89338e-07	35	294	3440	12524	UNDER
GO:0019001	guanyl nucleotide binding	F	1.66412e-05	3.89338e-07	35	294	3440	12524	UNDER
GO:0032561	guanyl ribonucleotide binding	F	1.66412e-05	3.89338e-07	35	294	3440	12524	UNDER
GO:0006417	regulation of translation	P	1.75015e-05	4.11977e-07	6	118	3469	12700	UNDER
GO:0005654	nucleoplasm	C	1.79034e-05	4.24008e-07	11	154	3464	12664	UNDER
GO:0031966	mitochondrial membrane	C	2.01847e-05	4.80934e-07	9	139	3466	12679	UNDER
GO:0009941	chloroplast envelope	C	2.04577e-05	4.90374e-07	111	224	3364	12594	OVER
GO:0010114	response to red light	P	2.14193e-05	5.16498e-07	22	15	3453	12803	OVER
GO:0045490	pectin catabolic process	P	2.16191e-05	5.2442e-07	30	29	3445	12789	OVER
GO:0006886	intracellular protein transport	P	2.1903e-05	5.34449e-07	91	570	3384	12248	UNDER
GO:0009773	photosynthetic electron transport in photosystem I	P	2.19149e-05	5.37886e-07	13	3	3462	12815	OVER
GO:0042537	benzene-containing compound metabolic process	P	2.28064e-05	5.63041e-07	47	64	3428	12754	OVER
GO:0052689	carboxylic ester hydrolase activity	F	2.40125e-05	5.98144e-07	64	104	3411	12714	OVER
GO:0033365	protein localization to organelle	P	2.40125e-05	5.99709e-07	33	279	3442	12539	UNDER
GO:0006778	porphyrin-containing compound metabolic process	P	2.74788e-05	6.90223e-07	65	106	3410	12712	OVER
GO:1990234	transferase complex	C	2.76973e-05	6.99687e-07	19	199	3456	12619	UNDER
GO:0016168	chlorophyll binding	F	2.98161e-05	7.57493e-07	41	52	3434	12766	OVER
GO:0009526	plastid envelope	C	2.98472e-05	7.62568e-07	113	233	3362	12585	OVER
GO:0009218	pyrimidine ribonucleotide metabolic process	P	3.04079e-05	7.85622e-07	3	91	3472	12727	UNDER
GO:0009220	pyrimidine ribonucleotide biosynthetic process	P	3.04079e-05	7.85622e-07	3	91	3472	12727	UNDER
GO:0042793	transcription from plastid promoter	P	3.0433e-05	7.90638e-07	19	11	3456	12807	OVER
GO:0033036	macromolecule localization	P	3.06691e-05	8.01174e-07	136	771	3339	12047	UNDER
GO:0001101	response to acid chemical	P	3.18556e-05	8.39063e-07	173	406	3302	12412	OVER
GO:0044431	Golgi apparatus part	C	3.18556e-05	8.41314e-07	23	221	3452	12597	UNDER
GO:0072594	establishment of protein localization to organelle	P	3.26769e-05	8.67694e-07	32	272	3443	12546	UNDER
GO:0070727	cellular macromolecule localization	P	3.3554e-05	8.958e-07	97	591	3378	12227	UNDER
GO:0034613	cellular protein localization	P	3.46899e-05	9.31105e-07	95	581	3380	12237	UNDER
GO:0044432	endoplasmic reticulum part	C	3.63142e-05	9.79914e-07	14	168	3461	12650	UNDER
GO:0016817	hydrolase activity, acting on acid anhydrides	F	3.75058e-05	1.02001e-06	131	745	3344	12073	UNDER
GO:0034645	cellular macromolecule biosynthetic process	P	3.75058e-05	1.02284e-06	490	2250	2985	10568	UNDER
GO:0016072	rRNA metabolic process	P	3.82942e-05	1.04983e-06	70	120	3405	12698	OVER
GO:0022625	cytosolic large ribosomal subunit	C	4.1127e-05	1.13746e-06	2	81	3473	12737	UNDER
GO:0006220	pyrimidine nucleotide metabolic process	P	4.1127e-05	1.1452e-06	4	97	3471	12721	UNDER
GO:0006221	pyrimidine nucleotide biosynthetic process	P	4.1127e-05	1.1452e-06	4	97	3471	12721	UNDER
GO:0016462	pyrophosphatase activity	F	4.12382e-05	1.15422e-06	127	727	3348	12091	UNDER
GO:0005798	Golgi-associated vesicle	C	4.30661e-05	1.21774e-06	0	59	3475	12759	UNDER
GO:0022627	cytosolic small ribosomal subunit	C	4.30661e-05	1.21774e-06	0	59	3475	12759	UNDER
GO:0036094	small molecule binding	F	4.61116e-05	1.31048e-06	706	3102	2769	9716	UNDER
GO:0044249	cellular biosynthetic process	P	4.7238e-05	1.34927e-06	775	3372	2700	9446	UNDER
GO:0006364	rRNA processing	P	4.95807e-05	1.43111e-06	65	109	3410	12709	OVER
GO:0016298	lipase activity	F	4.95807e-05	1.43997e-06	32	35	3443	12783	OVER
GO:1901265	nucleoside phosphate binding	F	4.95807e-05	1.45378e-06	685	3017	2790	9801	UNDER
GO:0000166	nucleotide binding	F	4.95807e-05	1.45378e-06	685	3017	2790	9801	UNDER
GO:0045730	respiratory burst	P	4.95807e-05	1.45888e-06	21	15	3454	12803	OVER
GO:0002679	respiratory burst involved in defense response	P	4.95807e-05	1.45888e-06	21	15	3454	12803	OVER
GO:0009059	macromolecule biosynthetic process	P	4.96462e-05	1.46794e-06	512	2332	2963	10486	UNDER
GO:0051156	glucose 6-phosphate metabolic process	P	5.08376e-05	1.51776e-06	56	87	3419	12731	OVER
GO:0006098	pentose-phosphate shunt	P	5.08376e-05	1.51776e-06	56	87	3419	12731	OVER
GO:0031977	thylakoid lumen	C	5.44483e-05	1.63337e-06	19	12	3456	12806	OVER
GO:0000272	polysaccharide catabolic process	P	5.95745e-05	1.7957e-06	58	93	3417	12725	OVER
GO:0017111	nucleoside-triphosphatase activity	F	6.19279e-05	1.87553e-06	123	702	3352	12116	UNDER
GO:0022618	ribonucleoprotein complex assembly	P	6.27696e-05	1.91904e-06	0	57	3475	12761	UNDER
GO:0071826	ribonucleoprotein complex subunit organization	P	6.27696e-05	1.91904e-06	0	57	3475	12761	UNDER
GO:0009654	photosystem II oxygen evolving complex	C	6.71826e-05	2.0636e-06	12	3	3463	12815	OVER
GO:0005488	binding	F	6.76599e-05	2.08797e-06	1834	7345	1641	5473	UNDER
GO:0009595	detection of biotic stimulus	P	7.07325e-05	2.19294e-06	31	34	3444	12784	OVER
GO:0030570	pectate lyase activity	F	7.11011e-05	2.21457e-06	16	8	3459	12810	OVER
GO:0006366	transcription from RNA polymerase II promoter	P	7.30933e-05	2.28712e-06	5	102	3470	12716	UNDER
GO:0006739	NADP metabolic process	P	8.16011e-05	2.56504e-06	57	92	3418	12726	OVER
GO:0005740	mitochondrial envelope	C	8.19452e-05	2.58762e-06	12	150	3463	12668	UNDER
GO:0000139	Golgi membrane	C	8.29788e-05	2.63663e-06	8	122	3467	12696	UNDER
GO:0042175	nuclear outer membrane-endoplasmic reticulum membrane network	C	8.29788e-05	2.65599e-06	13	156	3462	12662	UNDER
GO:0005789	endoplasmic reticulum membrane	C	8.29788e-05	2.65599e-06	13	156	3462	12662	UNDER
GO:0050832	defense response to fungus	P	9.38193e-05	3.01644e-06	59	98	3416	12720	OVER
GO:0016818	hydrolase activity, acting on acid anhydrides, in phosphorus-containing anhydrides	F	9.59933e-05	3.10011e-06	131	733	3344	12085	UNDER
GO:0006325	chromatin organization	P	0.000125339	4.06584e-06	39	297	3436	12521	UNDER
GO:0006996	organelle organization	P	0.000127616	4.15802e-06	225	1135	3250	11683	UNDER
GO:0005506	iron ion binding	F	0.000130303	4.28294e-06	98	201	3377	12617	OVER
GO:0006081	cellular aldehyde metabolic process	P	0.000130303	4.28294e-06	98	201	3377	12617	OVER
GO:0016568	chromatin modification	P	0.00013473	4.44782e-06	29	243	3446	12575	UNDER
GO:0009259	ribonucleotide metabolic process	P	0.000136285	4.5187e-06	66	430	3409	12388	UNDER
GO:0009058	biosynthetic process	P	0.000140272	4.67105e-06	853	3645	2622	9173	UNDER
GO:0030660	Golgi-associated vesicle membrane	C	0.000142973	4.78149e-06	0	53	3475	12765	UNDER
GO:0007264	small GTPase mediated signal transduction	P	0.00015297	5.13779e-06	12	146	3463	12672	UNDER
GO:0006629	lipid metabolic process	P	0.000165519	5.58303e-06	296	805	3179	12013	OVER
GO:0009607	response to biotic stimulus	P	0.000183912	6.22983e-06	175	429	3300	12389	OVER
GO:0090626	plant epidermis morphogenesis	P	0.000188657	6.41764e-06	52	83	3423	12735	OVER
GO:0009658	chloroplast organization	P	0.000202553	6.91941e-06	45	67	3430	12751	OVER
GO:0009260	ribonucleotide biosynthetic process	P	0.000204042	7.02888e-06	15	161	3460	12657	UNDER
GO:0046390	ribose phosphate biosynthetic process	P	0.000204042	7.02888e-06	15	161	3460	12657	UNDER
GO:0016108	tetraterpenoid metabolic process	P	0.000205937	7.15326e-06	32	39	3443	12779	OVER
GO:0016116	carotenoid metabolic process	P	0.000205937	7.15326e-06	32	39	3443	12779	OVER
GO:0042157	lipoprotein metabolic process	P	0.000210523	7.34277e-06	5	96	3470	12722	UNDER
GO:0008610	lipid biosynthetic process	P	0.000218129	7.65116e-06	204	518	3271	12300	OVER
GO:0010200	response to chitin	P	0.000218129	7.67068e-06	50	80	3425	12738	OVER
GO:0009905	ent-copalyl diphosphate synthase activity	F	0.000220885	7.79928e-06	11	3	3464	12815	OVER
GO:0009451	RNA modification	P	0.00024621	8.72883e-06	39	290	3436	12528	UNDER
GO:0019319	hexose biosynthetic process	P	0.00025004	8.9005e-06	18	177	3457	12641	UNDER
GO:0005743	mitochondrial inner membrane	C	0.000291976	1.04352e-05	7	109	3468	12709	UNDER
GO:0006497	protein lipidation	P	0.000299207	1.07795e-05	5	93	3470	12725	UNDER
GO:0042158	lipoprotein biosynthetic process	P	0.000299207	1.07795e-05	5	93	3470	12725	UNDER
GO:0009620	response to fungus	P	0.000309416	1.11918e-05	74	142	3401	12676	OVER
GO:0070469	respiratory chain	C	0.000328739	1.19643e-05	0	49	3475	12769	UNDER
GO:0044248	cellular catabolic process	P	0.000328739	1.1985e-05	150	798	3325	12020	UNDER
GO:0006094	gluconeogenesis	P	0.000331238	1.21237e-05	18	175	3457	12643	UNDER
GO:0043900	regulation of multi-organism process	P	0.000351127	1.2902e-05	36	49	3439	12769	OVER
GO:0010287	plastoglobule	C	0.00036653	1.35206e-05	13	6	3462	12812	OVER
GO:0035639	purine ribonucleoside triphosphate binding	F	0.00039277	1.4545e-05	513	2290	2962	10528	UNDER
GO:0044699	single-organism process	P	0.000413281	1.53638e-05	1846	6278	1629	6540	OVER
GO:0051173	positive regulation of nitrogen compound metabolic process	P	0.000415247	1.54965e-05	64	118	3411	12700	OVER
GO:0010374	stomatal complex development	P	0.000448955	1.68189e-05	43	66	3432	12752	OVER
GO:0010498	proteasomal protein catabolic process	P	0.000504353	1.89666e-05	12	136	3463	12682	UNDER
GO:0000377	RNA splicing, via transesterification reactions with bulged adenosine as nucleophile	P	0.000513506	1.94582e-05	6	99	3469	12719	UNDER
GO:0000375	RNA splicing, via transesterification reactions	P	0.000513506	1.94582e-05	6	99	3469	12719	UNDER
GO:0016837	carbon-oxygen lyase activity, acting on polysaccharides	F	0.000531663	2.02226e-05	16	11	3459	12807	OVER
GO:0071229	cellular response to acid chemical	P	0.000538891	2.05748e-05	91	193	3384	12625	OVER
GO:0009630	gravitropism	P	0.000544785	2.08781e-05	3	75	3472	12743	UNDER
GO:0010027	thylakoid membrane organization	P	0.00056767	2.19181e-05	40	60	3435	12758	OVER
GO:0009668	plastid membrane organization	P	0.00056767	2.19181e-05	40	60	3435	12758	OVER
GO:0043207	response to external biotic stimulus	P	0.000575265	2.23764e-05	167	415	3308	12403	OVER
GO:0051707	response to other organism	P	0.000575265	2.23764e-05	167	415	3308	12403	OVER
GO:0016117	carotenoid biosynthetic process	P	0.000599085	2.3475e-05	31	39	3444	12779	OVER
GO:0016109	tetraterpenoid biosynthetic process	P	0.000599085	2.3475e-05	31	39	3444	12779	OVER
GO:0006006	glucose metabolic process	P	0.000651044	2.56044e-05	28	225	3447	12593	UNDER
GO:0000398	mRNA splicing, via spliceosome	P	0.000686233	2.70868e-05	6	96	3469	12722	UNDER
GO:0019318	hexose metabolic process	P	0.00068925	2.73048e-05	33	251	3442	12567	UNDER
GO:0010310	regulation of hydrogen peroxide metabolic process	P	0.00069076	2.74638e-05	39	58	3436	12760	OVER
GO:0030135	coated vesicle	C	0.000702436	2.81297e-05	4	82	3471	12736	UNDER
GO:0015935	small ribosomal subunit	C	0.000702436	2.81297e-05	4	82	3471	12736	UNDER
GO:0016144	S-glycoside biosynthetic process	P	0.000706459	2.8595e-05	34	47	3441	12771	OVER
GO:0019758	glycosinolate biosynthetic process	P	0.000706459	2.8595e-05	34	47	3441	12771	OVER
GO:0019761	glucosinolate biosynthetic process	P	0.000706459	2.8595e-05	34	47	3441	12771	OVER
GO:0030137	COPI-coated vesicle	C	0.000737396	3.00589e-05	0	45	3475	12773	UNDER
GO:0030663	COPI-coated vesicle membrane	C	0.000737396	3.00589e-05	0	45	3475	12773	UNDER
GO:2000377	regulation of reactive oxygen species metabolic process	P	0.000756	3.09258e-05	41	63	3434	12755	OVER
GO:0005783	endoplasmic reticulum	C	0.000765965	3.14434e-05	41	289	3434	12529	UNDER
GO:0030312	external encapsulating structure	C	0.000808271	3.32961e-05	109	246	3366	12572	OVER
GO:0043543	protein acylation	P	0.000824008	3.40626e-05	5	88	3470	12730	UNDER
GO:0019748	secondary metabolic process	P	0.000826783	3.4296e-05	103	230	3372	12588	OVER
GO:0046914	transition metal ion binding	F	0.000871998	3.62967e-05	298	1404	3177	11414	UNDER
GO:0016874	ligase activity	F	0.000879896	3.67518e-05	50	332	3425	12486	UNDER
GO:0005982	starch metabolic process	P	0.000946456	3.96677e-05	57	104	3418	12714	OVER
GO:0009606	tropism	P	0.000968614	4.08588e-05	4	79	3471	12739	UNDER
GO:0032870	cellular response to hormone stimulus	P	0.000968614	4.0978e-05	126	298	3349	12520	OVER
GO:0008135	translation factor activity, RNA binding	F	0.000968614	4.10135e-05	18	167	3457	12651	UNDER
GO:0005618	cell wall	C	0.00102958	4.38267e-05	108	246	3367	12572	OVER
GO:0010618	aerenchyma formation	P	0.00102958	4.38904e-05	12	6	3463	12812	OVER
GO:0098542	defense response to other organism	P	0.0010749	4.5977e-05	137	332	3338	12486	OVER
GO:0003743	translation initiation factor activity	F	0.00111753	4.79604e-05	8	107	3467	12711	UNDER
GO:0016779	nucleotidyltransferase activity	F	0.00111997	4.82262e-05	20	176	3455	12642	UNDER
GO:0030126	COPI vesicle coat	C	0.00115181	4.97624e-05	0	44	3475	12774	UNDER
GO:0018205	peptidyl-lysine modification	P	0.00118074	5.11818e-05	23	192	3452	12626	UNDER
GO:0019344	cysteine biosynthetic process	P	0.00125248	5.44713e-05	42	68	3433	12750	OVER
GO:0071495	cellular response to endogenous stimulus	P	0.00126413	5.51596e-05	126	300	3349	12518	OVER
GO:1901576	organic substance biosynthetic process	P	0.00127976	5.60253e-05	830	3496	2645	9322	UNDER
GO:0010608	posttranscriptional regulation of gene expression	P	0.00129451	5.70282e-05	25	202	3450	12616	UNDER
GO:0016872	intramolecular lyase activity	F	0.00129451	5.70426e-05	15	11	3460	12807	OVER
GO:0046364	monosaccharide biosynthetic process	P	0.00134652	5.98531e-05	21	180	3454	12638	UNDER
GO:0016143	S-glycoside metabolic process	P	0.00134652	6.01075e-05	40	64	3435	12754	OVER
GO:0019760	glucosinolate metabolic process	P	0.00134652	6.01075e-05	40	64	3435	12754	OVER
GO:0019757	glycosinolate metabolic process	P	0.00134652	6.01075e-05	40	64	3435	12754	OVER
GO:0004386	helicase activity	F	0.00135142	6.05202e-05	21	181	3454	12637	UNDER
GO:0005515	protein binding	F	0.00138261	6.22954e-05	266	1263	3209	11555	UNDER
GO:0072330	monocarboxylic acid biosynthetic process	P	0.00138261	6.23137e-05	105	240	3370	12578	OVER
GO:0005773	vacuole	C	0.00139155	6.29779e-05	62	383	3413	12435	UNDER
GO:0051640	organelle localization	P	0.00139155	6.31159e-05	32	45	3443	12773	OVER
GO:0004553	hydrolase activity, hydrolyzing O-glycosyl compounds	F	0.00147731	6.72177e-05	128	308	3347	12510	OVER
GO:0003700	sequence-specific DNA binding transcription factor activity	F	0.00155229	7.08521e-05	157	396	3318	12422	OVER
GO:0007126	meiotic nuclear division	P	0.0015776	7.23304e-05	5	83	3470	12735	UNDER
GO:0001071	nucleic acid binding transcription factor activity	F	0.0015776	7.24605e-05	157	397	3318	12421	OVER
GO:0051128	regulation of cellular component organization	P	0.00159523	7.34992e-05	22	184	3453	12634	UNDER
GO:0006446	regulation of translational initiation	P	0.00164034	7.5813e-05	0	41	3475	12777	UNDER
GO:0009057	macromolecule catabolic process	P	0.00167379	7.75994e-05	97	542	3378	12276	UNDER
GO:0019252	starch biosynthetic process	P	0.00173851	8.08492e-05	43	72	3432	12746	OVER
GO:0009295	nucleoid	C	0.00175576	8.19034e-05	10	4	3465	12814	OVER
GO:0000003	reproduction	P	0.00183884	8.60432e-05	34	245	3441	12573	UNDER
GO:0006418	tRNA aminoacylation for protein translation	P	0.00187668	8.88909e-05	4	75	3471	12743	UNDER
GO:0016876	ligase activity, forming aminoacyl-tRNA and related compounds	F	0.00187668	8.88909e-05	4	75	3471	12743	UNDER
GO:0016875	ligase activity, forming carbon-oxygen bonds	F	0.00187668	8.88909e-05	4	75	3471	12743	UNDER
GO:0004812	aminoacyl-tRNA ligase activity	F	0.00187668	8.88909e-05	4	75	3471	12743	UNDER
GO:0016829	lyase activity	F	0.00189007	8.97965e-05	108	252	3367	12566	OVER
GO:0015934	large ribosomal subunit	C	0.00197722	9.42207e-05	8	102	3467	12716	UNDER
GO:0006413	translational initiation	P	0.0020294	9.72901e-05	9	108	3466	12710	UNDER
GO:0072528	pyrimidine-containing compound biosynthetic process	P	0.0020294	9.72901e-05	9	108	3466	12710	UNDER
GO:0010243	response to organonitrogen compound	P	0.00214189	0.000102991	50	90	3425	12728	OVER
GO:0004634	phosphopyruvate hydratase activity	F	0.00218047	0.000105471	9	3	3466	12815	OVER
GO:0000015	phosphopyruvate hydratase complex	C	0.00218047	0.000105471	9	3	3466	12815	OVER
GO:0007186	G-protein coupled receptor signaling pathway	P	0.00231847	0.000112479	1	51	3474	12767	UNDER
GO:0001731	formation of translation preinitiation complex	P	0.00244898	0.000120569	0	39	3475	12779	UNDER
GO:0070993	translation preinitiation complex	C	0.00244898	0.000120569	0	39	3475	12779	UNDER
GO:0005852	eukaryotic translation initiation factor 3 complex	C	0.00244898	0.000120569	0	39	3475	12779	UNDER
GO:0016282	eukaryotic 43S preinitiation complex	C	0.00244898	0.000120569	0	39	3475	12779	UNDER
GO:0033290	eukaryotic 48S preinitiation complex	C	0.00244898	0.000120569	0	39	3475	12779	UNDER
GO:0016798	hydrolase activity, acting on glycosyl bonds	F	0.00258564	0.000127668	132	326	3343	12492	OVER
GO:1902475	L-alpha-amino acid transmembrane transport	P	0.00261011	0.000130062	7	1	3468	12817	OVER
GO:0015179	L-amino acid transmembrane transporter activity	F	0.00261011	0.000130062	7	1	3468	12817	OVER
GO:0015807	L-amino acid transport	P	0.00261011	0.000130062	7	1	3468	12817	OVER
GO:0051788	response to misfolded protein	P	0.00261011	0.000130749	4	73	3471	12745	UNDER
GO:0043248	proteasome assembly	P	0.00261011	0.000130749	4	73	3471	12745	UNDER
GO:0051321	meiotic cell cycle	P	0.0026534	0.000133299	8	100	3467	12718	UNDER
GO:0006310	DNA recombination	P	0.00269555	0.000136247	11	118	3464	12700	UNDER
GO:0006913	nucleocytoplasmic transport	P	0.00269555	0.000136576	9	106	3466	12712	UNDER
GO:0051169	nuclear transport	P	0.00269555	0.000136576	9	106	3466	12712	UNDER
GO:0009755	hormone-mediated signaling pathway	P	0.00272548	0.000138484	119	288	3356	12530	OVER
GO:0006470	protein dephosphorylation	P	0.00286553	0.000146012	47	84	3428	12734	OVER
GO:1902582	single-organism intracellular transport	P	0.00301738	0.000154182	103	560	3372	12258	UNDER
GO:0044455	mitochondrial membrane part	C	0.00303761	0.000155652	3	65	3472	12753	UNDER
GO:0009862	systemic acquired resistance, salicylic acid mediated signaling pathway	P	0.00309188	0.000158876	39	65	3436	12753	OVER
GO:0005996	monosaccharide metabolic process	P	0.00320775	0.000165291	41	273	3434	12545	UNDER
GO:0006625	protein targeting to peroxisome	P	0.00321566	0.000167545	1	48	3474	12770	UNDER
GO:0043574	peroxisomal transport	P	0.00321566	0.000167545	1	48	3474	12770	UNDER
GO:0072663	establishment of protein localization to peroxisome	P	0.00321566	0.000167545	1	48	3474	12770	UNDER
GO:0072662	protein localization to peroxisome	P	0.00321566	0.000167545	1	48	3474	12770	UNDER
GO:1903508	positive regulation of nucleic acid-templated transcription	P	0.00328977	0.000173767	58	115	3417	12703	OVER
GO:1902680	positive regulation of RNA biosynthetic process	P	0.00328977	0.000173767	58	115	3417	12703	OVER
GO:0051254	positive regulation of RNA metabolic process	P	0.00328977	0.000173767	58	115	3417	12703	OVER
GO:0045935	positive regulation of nucleobase-containing compound metabolic process	P	0.00328977	0.000173767	58	115	3417	12703	OVER
GO:0045893	positive regulation of transcription, DNA-templated	P	0.00328977	0.000173767	58	115	3417	12703	OVER
GO:0008237	metallopeptidase activity	F	0.00334771	0.000177308	6	87	3469	12731	UNDER
GO:0043412	macromolecule modification	P	0.00362978	0.000193154	451	1988	3024	10830	UNDER
GO:0010319	stromule	C	0.00362978	0.00019329	12	8	3463	12810	OVER
GO:0030118	clathrin coat	C	0.00363668	0.000194701	0	38	3475	12780	UNDER
GO:0007033	vacuole organization	P	0.00363668	0.000194701	0	38	3475	12780	UNDER
GO:0007010	cytoskeleton organization	P	0.00366536	0.000196763	49	311	3426	12507	UNDER
GO:1901700	response to oxygen-containing compound	P	0.00378347	0.000204032	245	686	3230	12132	OVER
GO:0010038	response to metal ion	P	0.00378347	0.000204189	54	333	3421	12485	UNDER
GO:1903046	meiotic cell cycle process	P	0.00409247	0.000221453	5	77	3470	12741	UNDER
GO:0050896	response to stimulus	P	0.00417463	0.000226498	863	2803	2612	10015	OVER
GO:0006534	cysteine metabolic process	P	0.00420457	0.000228725	42	74	3433	12744	OVER
GO:0003779	actin binding	F	0.00439034	0.000239462	3	64	3472	12754	UNDER
GO:0009532	plastid stroma	C	0.00457241	0.000250474	109	263	3366	12555	OVER
GO:0045814	negative regulation of gene expression, epigenetic	P	0.00457241	0.000251361	12	120	3463	12698	UNDER
GO:0006342	chromatin silencing	P	0.00457241	0.000251361	12	120	3463	12698	UNDER
GO:0008092	cytoskeletal protein binding	F	0.00465421	0.000256526	12	121	3463	12697	UNDER
GO:0016558	protein import into peroxisome matrix	P	0.00468206	0.000258733	1	46	3474	12772	UNDER
GO:0070647	protein modification by small protein conjugation or removal	P	0.00472938	0.000262027	37	250	3438	12568	UNDER
GO:0035966	response to topologically incorrect protein	P	0.00477813	0.000265414	11	115	3464	12703	UNDER
GO:0004144	diacylglycerol O-acyltransferase activity	F	0.00488341	0.000273364	14	12	3461	12806	OVER
GO:0046274	lignin catabolic process	P	0.00488341	0.000273364	14	12	3461	12806	OVER
GO:0046271	phenylpropanoid catabolic process	P	0.00488341	0.000273364	14	12	3461	12806	OVER
GO:0046686	response to cadmium ion	P	0.00489148	0.000274518	48	302	3427	12516	UNDER
GO:0022402	cell cycle process	P	0.00504617	0.000283924	53	325	3422	12493	UNDER
GO:0009070	serine family amino acid biosynthetic process	P	0.00509553	0.000287433	43	77	3432	12741	OVER
GO:0016709	oxidoreductase activity, acting on paired donors, with incorporation or reduction of molecular oxygen, NAD(P)H as one donor, and incorporation of one atom of oxygen	F	0.00523531	0.000296668	22	27	3453	12791	OVER
GO:0004806	triglyceride lipase activity	F	0.00523531	0.00029682	15	14	3460	12804	OVER
GO:0009505	plant-type cell wall	C	0.00550528	0.000312917	35	58	3440	12760	OVER
GO:0016788	hydrolase activity, acting on ester bonds	F	0.00565357	0.000322157	197	539	3278	12279	OVER
GO:0016569	covalent chromatin modification	P	0.00607002	0.000346759	28	203	3447	12615	UNDER
GO:0019953	sexual reproduction	P	0.00608704	0.000348605	6	82	3469	12736	UNDER
GO:1902494	catalytic complex	C	0.00610541	0.000350533	53	324	3422	12494	UNDER
GO:0090484	drug transporter activity	F	0.00631023	0.000363198	28	42	3447	12776	OVER
GO:0000304	response to singlet oxygen	P	0.00649735	0.000374901	8	3	3467	12815	OVER
GO:0006399	tRNA metabolic process	P	0.00661938	0.000382892	19	155	3456	12663	UNDER
GO:0044550	secondary metabolite biosynthetic process	P	0.00686782	0.000398992	60	125	3415	12693	OVER
GO:0005635	nuclear envelope	C	0.00686782	0.000399235	1	44	3474	12774	UNDER
GO:0080129	proteasome core complex assembly	P	0.00705336	0.000411033	4	67	3471	12751	UNDER
GO:0008654	phospholipid biosynthetic process	P	0.00708984	0.000414176	82	188	3393	12630	OVER
GO:1902589	single-organism organelle organization	P	0.0071281	0.000417434	110	576	3365	12242	UNDER
GO:0006655	phosphatidylglycerol biosynthetic process	P	0.00718994	0.000422088	18	20	3457	12798	OVER
GO:0007165	signal transduction	P	0.00734091	0.000432004	372	1118	3103	11700	OVER
GO:0006950	response to stress	P	0.00737458	0.000435224	500	1553	2975	11265	OVER
GO:0006775	fat-soluble vitamin metabolic process	P	0.00737458	0.000440337	5	0	3470	12818	OVER
GO:0042360	vitamin E metabolic process	P	0.00737458	0.000440337	5	0	3470	12818	OVER
GO:0042362	fat-soluble vitamin biosynthetic process	P	0.00737458	0.000440337	5	0	3470	12818	OVER
GO:0010189	vitamin E biosynthetic process	P	0.00737458	0.000440337	5	0	3470	12818	OVER
GO:0051365	cellular response to potassium ion starvation	P	0.00737458	0.000440337	5	0	3470	12818	OVER
GO:0052716	hydroquinone:oxygen oxidoreductase activity	F	0.00763129	0.00045676	14	13	3461	12805	OVER
GO:0006479	protein methylation	P	0.00765826	0.000460573	20	159	3455	12659	UNDER
GO:0008213	protein alkylation	P	0.00765826	0.000460573	20	159	3455	12659	UNDER
GO:0016682	oxidoreductase activity, acting on diphenols and related substances as donors, oxygen as acceptor	F	0.00802443	0.000483747	16	17	3459	12801	OVER
GO:0005681	spliceosomal complex	C	0.00804885	0.000486373	0	34	3475	12784	UNDER
GO:0033043	regulation of organelle organization	P	0.00807202	0.000490012	16	138	3459	12680	UNDER
GO:0017038	protein import	P	0.00807202	0.000490091	16	137	3459	12681	UNDER
GO:0007154	cell communication	P	0.00817065	0.000497252	402	1222	3073	11596	OVER
GO:0072521	purine-containing compound metabolic process	P	0.00819213	0.000499735	71	403	3404	12415	UNDER
GO:0002252	immune effector process	P	0.00820292	0.000501571	40	73	3435	12745	OVER
GO:0016628	oxidoreductase activity, acting on the CH-CH group of donors, NAD or NADP as acceptor	F	0.00838334	0.000513806	38	68	3437	12750	OVER
GO:0034504	protein localization to nucleus	P	0.00839635	0.000515809	7	85	3468	12733	UNDER
GO:0098798	mitochondrial protein complex	C	0.00853902	0.000525799	3	60	3472	12758	UNDER
GO:0015238	drug transmembrane transporter activity	F	0.00863042	0.000533233	27	41	3448	12777	OVER
GO:0006414	translational elongation	P	0.00863042	0.000533904	9	99	3466	12719	UNDER
GO:0044700	single organism signaling	P	0.00895706	0.000555397	378	1144	3097	11674	OVER
GO:0006979	response to oxidative stress	P	0.00939796	0.000584084	92	219	3383	12599	OVER
GO:0010182	sugar mediated signaling pathway	P	0.00960116	0.000599469	4	65	3471	12753	UNDER
GO:0009756	carbohydrate mediated signaling	P	0.00960116	0.000599469	4	65	3471	12753	UNDER
GO:0042742	defense response to bacterium	P	0.00966854	0.000605065	68	150	3407	12668	OVER
GO:0031365	N-terminal protein amino acid modification	P	0.00973207	0.000610437	4	66	3471	12752	UNDER
GO:0016772	transferase activity, transferring phosphorus-containing groups	F	0.00980396	0.000616353	272	1246	3203	11572	UNDER
GO:1901617	organic hydroxy compound biosynthetic process	P	0.0100196	0.000631349	93	222	3382	12596	OVER
GO:0006091	generation of precursor metabolites and energy	P	0.0101636	0.000641878	162	436	3313	12382	OVER
GO:0051213	dioxygenase activity	F	0.0102058	0.000646013	53	108	3422	12710	OVER
GO:0005976	polysaccharide metabolic process	P	0.0102425	0.000649802	185	510	3290	12308	OVER
GO:0023052	signaling	P	0.0102505	0.000651784	380	1153	3095	11665	OVER
GO:0003824	catalytic activity	F	0.0103449	0.000659268	1871	6482	1604	6336	OVER
GO:0071840	cellular component organization or biogenesis	P	0.0105543	0.000674132	459	1990	3016	10828	UNDER
GO:0009161	ribonucleoside monophosphate metabolic process	P	0.0107849	0.000690408	59	345	3416	12473	UNDER
GO:0009867	jasmonic acid mediated signaling pathway	P	0.0108616	0.000696879	39	72	3436	12746	OVER
GO:0010942	positive regulation of cell death	P	0.0109517	0.000704229	13	12	3462	12806	OVER
GO:0006163	purine nucleotide metabolic process	P	0.0109858	0.000707998	65	371	3410	12447	UNDER
GO:0043933	macromolecular complex subunit organization	P	0.0110959	0.000716687	140	696	3335	12122	UNDER
GO:0018298	protein-chromophore linkage	P	0.0111012	0.000718621	37	67	3438	12751	OVER
GO:0090305	nucleic acid phosphodiester bond hydrolysis	P	0.0112291	0.000728511	28	196	3447	12622	UNDER
GO:0050789	regulation of biological process	P	0.0112291	0.000730127	819	2678	2656	10140	OVER
GO:0098803	respiratory chain complex	C	0.0118182	0.000770128	0	32	3475	12786	UNDER
GO:0009617	response to bacterium	P	0.0123697	0.000807841	82	193	3393	12625	OVER
GO:0072527	pyrimidine-containing compound metabolic process	P	0.0124329	0.000813754	13	117	3462	12701	UNDER
GO:0016706	oxidoreductase activity, acting on paired donors, with incorporation or reduction of molecular oxygen, 2-oxoglutarate as one donor, and incorporation of one atom each of oxygen into both donors	F	0.0126284	0.000828358	40	75	3435	12743	OVER
GO:0000280	nuclear division	P	0.0132321	0.000869857	19	149	3456	12669	UNDER
GO:0031327	negative regulation of cellular biosynthetic process	P	0.0133481	0.000882048	24	175	3451	12643	UNDER
GO:0009890	negative regulation of biosynthetic process	P	0.0133481	0.000882048	24	175	3451	12643	UNDER
GO:0007276	gamete generation	P	0.0133481	0.000888628	4	64	3471	12754	UNDER
GO:0031348	negative regulation of defense response	P	0.0133481	0.000888865	36	65	3439	12753	OVER
GO:0051606	detection of stimulus	P	0.0133481	0.000888865	36	65	3439	12753	OVER
GO:0009123	nucleoside monophosphate metabolic process	P	0.0133481	0.000888978	60	345	3415	12473	UNDER
GO:0006661	phosphatidylinositol biosynthetic process	P	0.0133485	0.000894752	2	49	3473	12769	UNDER
GO:0006402	mRNA catabolic process	P	0.0133485	0.000894752	2	49	3473	12769	UNDER
GO:0000956	nuclear-transcribed mRNA catabolic process	P	0.0133485	0.000894752	2	49	3473	12769	UNDER
GO:0042646	plastid nucleoid	C	0.013594	0.00091376	8	4	3467	12814	OVER
GO:0009570	chloroplast stroma	C	0.013594	0.000915115	104	259	3371	12559	OVER
GO:0030258	lipid modification	P	0.0139312	0.000939812	15	127	3460	12691	UNDER
GO:0048285	organelle fission	P	0.0139318	0.000942715	21	160	3454	12658	UNDER
GO:0036459	ubiquitinyl hydrolase activity	F	0.0139318	0.000943852	2	50	3473	12768	UNDER
GO:0031324	negative regulation of cellular metabolic process	P	0.014042	0.000953335	32	215	3443	12603	UNDER
GO:0031328	positive regulation of cellular biosynthetic process	P	0.0147127	0.00100641	66	148	3409	12670	OVER
GO:0030599	pectinesterase activity	F	0.0147127	0.00101445	20	27	3455	12791	OVER
GO:0042493	response to drug	P	0.0147127	0.00101753	29	47	3446	12771	OVER
GO:0015893	drug transport	P	0.0147127	0.00101753	29	47	3446	12771	OVER
GO:0016570	histone modification	P	0.0147127	0.00101851	25	179	3450	12639	UNDER
GO:0006606	protein import into nucleus	P	0.0147127	0.00101912	7	81	3468	12737	UNDER
GO:1902593	single-organism nuclear import	P	0.0147127	0.00101912	7	81	3468	12737	UNDER
GO:0044744	protein targeting to nucleus	P	0.0147127	0.00101912	7	81	3468	12737	UNDER
GO:0051170	nuclear import	P	0.0147127	0.00101912	7	81	3468	12737	UNDER
GO:0019787	ubiquitin-like protein transferase activity	F	0.0147127	0.00101999	14	122	3461	12696	UNDER
GO:0046488	phosphatidylinositol metabolic process	P	0.014785	0.00102712	9	95	3466	12723	UNDER
GO:0003924	GTPase activity	F	0.0149694	0.00104208	20	154	3455	12664	UNDER
GO:0071395	cellular response to jasmonic acid stimulus	P	0.0150241	0.00104804	39	73	3436	12745	OVER
GO:0045330	aspartyl esterase activity	F	0.0151433	0.00105853	19	24	3456	12794	OVER
GO:0048580	regulation of post-embryonic development	P	0.0152809	0.00107034	31	209	3444	12609	UNDER
GO:0044802	single-organism membrane organization	P	0.0153236	0.00107553	85	204	3390	12614	OVER
GO:2000113	negative regulation of cellular macromolecule biosynthetic process	P	0.0161053	0.00113502	24	172	3451	12646	UNDER
GO:0010558	negative regulation of macromolecule biosynthetic process	P	0.0161053	0.00113502	24	172	3451	12646	UNDER
GO:0022414	reproductive process	P	0.0161232	0.00114325	165	795	3310	12023	UNDER
GO:0016411	acylglycerol O-acyltransferase activity	F	0.0161232	0.00114435	14	15	3461	12803	OVER
GO:0009560	embryo sac egg cell differentiation	P	0.0161232	0.00114554	3	56	3472	12762	UNDER
GO:0007292	female gamete generation	P	0.0161232	0.00114554	3	56	3472	12762	UNDER
GO:0005856	cytoskeleton	C	0.0165857	0.00118078	28	192	3447	12626	UNDER
GO:0016311	dephosphorylation	P	0.0166586	0.00118836	80	189	3395	12629	OVER
GO:0009119	ribonucleoside metabolic process	P	0.0171447	0.0012255	71	391	3404	12427	UNDER
GO:0006498	N-terminal protein lipidation	P	0.0175668	0.00126576	4	61	3471	12757	UNDER
GO:0006499	N-terminal protein myristoylation	P	0.0175668	0.00126576	4	61	3471	12757	UNDER
GO:0018377	protein myristoylation	P	0.0175668	0.00126576	4	61	3471	12757	UNDER
GO:0061695	transferase complex, transferring phosphorus-containing groups	C	0.0175668	0.00126576	4	61	3471	12757	UNDER
GO:0006782	protoporphyrinogen IX biosynthetic process	P	0.0178995	0.00129487	7	3	3468	12815	OVER
GO:0046501	protoporphyrinogen IX metabolic process	P	0.0178995	0.00129487	7	3	3468	12815	OVER
GO:0009116	nucleoside metabolic process	P	0.0179021	0.00129763	72	395	3403	12423	UNDER
GO:2000241	regulation of reproductive process	P	0.0179209	0.00130156	25	176	3450	12642	UNDER
GO:0009626	plant-type hypersensitive response	P	0.0179225	0.00130425	52	109	3423	12709	OVER
GO:0030119	AP-type membrane coat adaptor complex	C	0.0180737	0.00132823	0	31	3475	12787	UNDER
GO:0005746	mitochondrial respiratory chain	C	0.0180737	0.00132823	0	31	3475	12787	UNDER
GO:0070003	threonine-type peptidase activity	F	0.0180737	0.00132823	0	31	3475	12787	UNDER
GO:0005839	proteasome core complex	C	0.0180737	0.00132823	0	31	3475	12787	UNDER
GO:0004298	threonine-type endopeptidase activity	F	0.0180737	0.00132823	0	31	3475	12787	UNDER
GO:0033993	response to lipid	P	0.0183056	0.0013479	98	245	3377	12573	OVER
GO:0004842	ubiquitin-protein transferase activity	F	0.0183819	0.00135615	14	119	3461	12699	UNDER
GO:0034050	host programmed cell death induced by symbiont	P	0.0185001	0.00136753	52	110	3423	12708	OVER
GO:0009126	purine nucleoside monophosphate metabolic process	P	0.0185316	0.00137518	58	332	3417	12486	UNDER
GO:0009167	purine ribonucleoside monophosphate metabolic process	P	0.0185316	0.00137518	58	332	3417	12486	UNDER
GO:0009814	defense response, incompatible interaction	P	0.0185745	0.00138103	69	158	3406	12660	OVER
GO:0006396	RNA processing	P	0.0186051	0.00138597	105	538	3370	12280	UNDER
GO:0000394	RNA splicing, via endonucleolytic cleavage and ligation	P	0.0189428	0.0014151	6	73	3469	12745	UNDER
GO:0009637	response to blue light	P	0.0189428	0.00141656	24	37	3451	12781	OVER
GO:0006855	drug transmembrane transport	P	0.0194323	0.00145799	28	46	3447	12772	OVER
GO:0002376	immune system process	P	0.0194323	0.00145875	110	283	3365	12535	OVER
GO:0048523	negative regulation of cellular process	P	0.0194557	0.0014633	59	335	3416	12483	UNDER
GO:0006914	autophagy	P	0.0196238	0.00147875	1	39	3474	12779	UNDER
GO:0006974	cellular response to DNA damage stimulus	P	0.020041	0.00151307	28	191	3447	12627	UNDER
GO:0016684	oxidoreductase activity, acting on peroxide as acceptor	F	0.0200663	0.00151786	43	85	3432	12733	OVER
GO:0019866	organelle inner membrane	C	0.0201485	0.00152697	16	130	3459	12688	UNDER
GO:0016053	organic acid biosynthetic process	P	0.0203283	0.00154643	183	515	3292	12303	OVER
GO:0046394	carboxylic acid biosynthetic process	P	0.0203283	0.00154643	183	515	3292	12303	OVER
GO:0009909	regulation of flower development	P	0.0205751	0.00156816	21	155	3454	12663	UNDER
GO:0030247	polysaccharide binding	F	0.0207236	0.00158542	15	17	3460	12801	OVER
GO:0001871	pattern binding	F	0.0207236	0.00158542	15	17	3460	12801	OVER
GO:0065007	biological regulation	P	0.0207505	0.00159046	854	2823	2621	9995	OVER
GO:0008289	lipid binding	F	0.0208159	0.00159846	43	86	3432	12732	OVER
GO:0044724	single-organism carbohydrate catabolic process	P	0.0209461	0.00161147	52	303	3423	12515	UNDER
GO:0046471	phosphatidylglycerol metabolic process	P	0.020964	0.00161585	18	23	3457	12795	OVER
GO:0004601	peroxidase activity	F	0.0211495	0.00163319	41	80	3434	12738	OVER
GO:0006820	anion transport	P	0.0213443	0.0016513	97	244	3378	12574	OVER
GO:0042278	purine nucleoside metabolic process	P	0.0213651	0.00165757	67	369	3408	12449	UNDER
GO:0009627	systemic acquired resistance	P	0.0213651	0.00165904	59	130	3416	12688	OVER
GO:0051172	negative regulation of nitrogen compound metabolic process	P	0.0214899	0.00167181	25	175	3450	12643	UNDER
GO:0098800	inner mitochondrial membrane protein complex	C	0.0216235	0.00168531	3	54	3472	12764	UNDER
GO:0032259	methylation	P	0.0222557	0.00173862	88	461	3387	12357	UNDER
GO:0016102	diterpenoid biosynthetic process	P	0.0222557	0.00175674	12	12	3463	12806	OVER
GO:0009686	gibberellin biosynthetic process	P	0.0222557	0.00175674	12	12	3463	12806	OVER
GO:0009685	gibberellin metabolic process	P	0.0222557	0.00175674	12	12	3463	12806	OVER
GO:0070330	aromatase activity	F	0.0222557	0.00175694	6	2	3469	12816	OVER
GO:0016712	oxidoreductase activity, acting on paired donors, with incorporation or reduction of molecular oxygen, reduced flavin or flavoprotein as one donor, and incorporation of one atom of oxygen	F	0.0222557	0.00175694	6	2	3469	12816	OVER
GO:0008661	1-deoxy-D-xylulose-5-phosphate synthase activity	F	0.0222557	0.00175694	6	2	3469	12816	OVER
GO:0009069	serine family amino acid metabolic process	P	0.0227198	0.00179685	51	109	3424	12709	OVER
GO:0045132	meiotic chromosome segregation	P	0.0231222	0.00183199	4	59	3471	12759	UNDER
GO:1901698	response to nitrogen compound	P	0.0233854	0.0018562	78	187	3397	12631	OVER
GO:0050630	(iso)eugenol O-methyltransferase activity	F	0.0242918	0.00193163	8	5	3467	12813	OVER
GO:0005643	nuclear pore	C	0.0243283	0.00193802	0	28	3475	12790	UNDER
GO:0031325	positive regulation of cellular metabolic process	P	0.02436	0.00194524	75	179	3400	12639	OVER
GO:0008033	tRNA processing	P	0.02436	0.00194754	5	65	3470	12753	UNDER
GO:0010016	shoot system morphogenesis	P	0.0244983	0.00196413	72	170	3403	12648	OVER
GO:0005759	mitochondrial matrix	C	0.0244983	0.00197445	5	66	3470	12752	UNDER
GO:0031399	regulation of protein modification process	P	0.0244983	0.00198239	49	104	3426	12714	OVER
GO:0010363	regulation of plant-type hypersensitive response	P	0.0244983	0.00198239	49	104	3426	12714	OVER
GO:0046128	purine ribonucleoside metabolic process	P	0.0244983	0.00198617	67	368	3408	12450	UNDER
GO:0009150	purine ribonucleotide metabolic process	P	0.0244983	0.00199066	64	353	3411	12465	UNDER
GO:0009629	response to gravity	P	0.0244983	0.00199101	7	77	3468	12741	UNDER
GO:0009640	photomorphogenesis	P	0.0244983	0.00199101	7	77	3468	12741	UNDER
GO:0019395	fatty acid oxidation	P	0.0244983	0.00199101	7	77	3468	12741	UNDER
GO:0009740	gibberellic acid mediated signaling pathway	P	0.0244983	0.00199376	25	40	3450	12778	OVER
GO:0031048	chromatin silencing by small RNA	P	0.0246731	0.00201153	2	45	3473	12773	UNDER
GO:0034968	histone lysine methylation	P	0.024676	0.00201531	16	128	3459	12690	UNDER
GO:1901137	carbohydrate derivative biosynthetic process	P	0.0249386	0.00204033	88	458	3387	12360	UNDER
GO:0012511	monolayer-surrounded lipid storage body	C	0.0250382	0.00206645	4	0	3471	12818	OVER
GO:0050567	glutaminyl-tRNA synthase (glutamine-hydrolyzing) activity	F	0.0250382	0.00206645	4	0	3471	12818	OVER
GO:0015174	basic amino acid transmembrane transporter activity	F	0.0250382	0.00206645	4	0	3471	12818	OVER
GO:0030956	glutamyl-tRNA(Gln) amidotransferase complex	C	0.0250382	0.00206645	4	0	3471	12818	OVER
GO:0070681	glutaminyl-tRNAGln biosynthesis via transamidation	P	0.0250382	0.00206645	4	0	3471	12818	OVER
GO:0008171	O-methyltransferase activity	F	0.0250672	0.00207244	23	36	3452	12782	OVER
GO:0048831	regulation of shoot system development	P	0.0251543	0.00208326	23	162	3452	12656	UNDER
GO:0022406	membrane docking	P	0.0251944	0.00209019	0	29	3475	12789	UNDER
GO:0045934	negative regulation of nucleobase-containing compound metabolic process	P	0.0254827	0.00211777	25	172	3450	12646	UNDER
GO:0003006	developmental process involved in reproduction	P	0.0255088	0.00212488	159	759	3316	12059	UNDER
GO:0007059	chromosome segregation	P	0.0255088	0.00213372	12	106	3463	12712	UNDER
GO:0010393	galacturonan metabolic process	P	0.0255088	0.00213458	37	72	3438	12746	OVER
GO:0045488	pectin metabolic process	P	0.0255088	0.00213458	37	72	3438	12746	OVER
GO:0005774	vacuolar membrane	C	0.0258383	0.00216958	38	235	3437	12583	UNDER
GO:0044437	vacuolar part	C	0.0258383	0.00216958	38	235	3437	12583	UNDER
GO:0000278	mitotic cell cycle	P	0.0268357	0.00225718	46	271	3429	12547	UNDER
GO:0044703	multi-organism reproductive process	P	0.027234	0.00229459	20	148	3455	12670	UNDER
GO:0031407	oxylipin metabolic process	P	0.0272611	0.00230469	18	25	3457	12793	OVER
GO:0016679	oxidoreductase activity, acting on diphenols and related substances as donors	F	0.0272611	0.00230469	18	25	3457	12793	OVER
GO:0009725	response to hormone	P	0.0273231	0.00231385	185	526	3290	12292	OVER
GO:0003993	acid phosphatase activity	F	0.0277033	0.00235003	20	29	3455	12789	OVER
GO:0010304	PSII associated light-harvesting complex II catabolic process	P	0.0278573	0.00236782	9	7	3466	12811	OVER
GO:0009751	response to salicylic acid	P	0.0278573	0.00237109	53	116	3422	12702	OVER
GO:0004518	nuclease activity	F	0.0279891	0.0023961	28	185	3447	12633	UNDER
GO:0071446	cellular response to salicylic acid stimulus	P	0.0279891	0.00239801	45	94	3430	12724	OVER
GO:0006753	nucleoside phosphate metabolic process	P	0.0279891	0.00239838	125	614	3350	12204	UNDER
GO:0009117	nucleotide metabolic process	P	0.0279891	0.00239838	125	614	3350	12204	UNDER
GO:0072329	monocarboxylic acid catabolic process	P	0.0282816	0.0024275	10	93	3465	12725	UNDER
GO:0042743	hydrogen peroxide metabolic process	P	0.0284231	0.00244373	59	133	3416	12685	OVER
GO:0044282	small molecule catabolic process	P	0.0284445	0.00244965	37	229	3438	12589	UNDER
GO:0055086	nucleobase-containing small molecule metabolic process	P	0.0285636	0.00246401	135	657	3340	12161	UNDER
GO:0000165	MAPK cascade	P	0.0288914	0.00249643	43	88	3432	12730	OVER
GO:0016571	histone methylation	P	0.0290116	0.00251098	19	141	3456	12677	UNDER
GO:0009062	fatty acid catabolic process	P	0.0296142	0.00256739	9	87	3466	12731	UNDER
GO:0044427	chromosomal part	C	0.0300663	0.00261816	16	125	3459	12693	UNDER
GO:0005372	water transmembrane transporter activity	F	0.0300663	0.00261953	10	9	3465	12809	OVER
GO:0015250	water channel activity	F	0.0300663	0.00261953	10	9	3465	12809	OVER
GO:0022412	cellular process involved in reproduction in multicellular organism	P	0.0302971	0.00264399	4	57	3471	12761	UNDER
GO:1903507	negative regulation of nucleic acid-templated transcription	P	0.0304746	0.00267958	23	161	3452	12657	UNDER
GO:1902679	negative regulation of RNA biosynthetic process	P	0.0304746	0.00267958	23	161	3452	12657	UNDER
GO:0051253	negative regulation of RNA metabolic process	P	0.0304746	0.00267958	23	161	3452	12657	UNDER
GO:0045892	negative regulation of transcription, DNA-templated	P	0.0304746	0.00267958	23	161	3452	12657	UNDER
GO:0000785	chromatin	C	0.0304746	0.00268572	8	81	3467	12737	UNDER
GO:0070646	protein modification by small protein removal	P	0.0304746	0.00268572	8	81	3467	12737	UNDER
GO:0098797	plasma membrane protein complex	C	0.0305328	0.00269962	4	58	3471	12760	UNDER
GO:0032993	protein-DNA complex	C	0.0305328	0.00269962	4	58	3471	12760	UNDER
GO:0006644	phospholipid metabolic process	P	0.0307085	0.00271956	97	248	3378	12570	OVER
GO:0016101	diterpenoid metabolic process	P	0.0307572	0.00272828	12	13	3463	12805	OVER
GO:0006635	fatty acid beta-oxidation	P	0.0314826	0.00279715	7	76	3468	12742	UNDER
GO:0008565	protein transporter activity	F	0.0315238	0.00280533	6	69	3469	12749	UNDER
GO:0015267	channel activity	F	0.0331983	0.00297356	28	49	3447	12769	OVER
GO:0009767	photosynthetic electron transport chain	P	0.0331983	0.00297356	28	49	3447	12769	OVER
GO:0022803	passive transmembrane transporter activity	F	0.0331983	0.00297356	28	49	3447	12769	OVER
GO:0000287	magnesium ion binding	F	0.0331983	0.00297428	57	130	3418	12688	OVER
GO:0000023	maltose metabolic process	P	0.0331983	0.00300628	32	60	3443	12758	OVER
GO:0006403	RNA localization	P	0.0331983	0.00300677	2	43	3473	12775	UNDER
GO:0050658	RNA transport	P	0.0331983	0.00300677	2	43	3473	12775	UNDER
GO:0050657	nucleic acid transport	P	0.0331983	0.00300677	2	43	3473	12775	UNDER
GO:0000338	protein deneddylation	P	0.0331983	0.00300677	2	43	3473	12775	UNDER
GO:0010388	cullin deneddylation	P	0.0331983	0.00300677	2	43	3473	12775	UNDER
GO:0051236	establishment of RNA localization	P	0.0331983	0.00300677	2	43	3473	12775	UNDER
GO:0006260	DNA replication	P	0.0332214	0.00301363	28	183	3447	12635	UNDER
GO:0032403	protein complex binding	F	0.0337222	0.0030639	11	97	3464	12721	UNDER
GO:0051174	regulation of phosphorus metabolic process	P	0.033731	0.00307438	49	107	3426	12711	OVER
GO:0019220	regulation of phosphate metabolic process	P	0.033731	0.00307438	49	107	3426	12711	OVER
GO:0018022	peptidyl-lysine methylation	P	0.0339113	0.00309568	17	129	3458	12689	UNDER
GO:0016043	cellular component organization	P	0.0351219	0.00321123	424	1811	3051	11007	UNDER
GO:0006636	unsaturated fatty acid biosynthetic process	P	0.0358086	0.00328915	20	31	3455	12787	OVER
GO:0033559	unsaturated fatty acid metabolic process	P	0.0358086	0.00328915	20	31	3455	12787	OVER
GO:0004177	aminopeptidase activity	F	0.0358086	0.00329458	0	27	3475	12791	UNDER
GO:0030131	clathrin adaptor complex	C	0.0358086	0.00329458	0	27	3475	12791	UNDER
GO:0015291	secondary active transmembrane transporter activity	F	0.0368501	0.00339569	58	134	3417	12684	OVER
GO:0070887	cellular response to chemical stimulus	P	0.0368628	0.00340409	170	483	3305	12335	OVER
GO:0016209	antioxidant activity	F	0.0368628	0.00341149	47	102	3428	12716	OVER
GO:0006281	DNA repair	P	0.0368628	0.00341273	25	168	3450	12650	UNDER
GO:0044710	single-organism metabolic process	P	0.0375632	0.00348297	1140	3873	2335	8945	OVER
GO:0006997	nucleus organization	P	0.0377468	0.00351083	3	49	3472	12769	UNDER
GO:0051020	GTPase binding	F	0.0377468	0.00351083	3	49	3472	12769	UNDER
GO:0045735	nutrient reservoir activity	F	0.0393278	0.00366734	8	6	3467	12812	OVER
GO:0009893	positive regulation of metabolic process	P	0.0393278	0.00366917	118	318	3357	12500	OVER
GO:0002682	regulation of immune system process	P	0.0398461	0.00372324	53	120	3422	12698	OVER
GO:0034440	lipid oxidation	P	0.0398647	0.0037307	8	80	3467	12738	UNDER
GO:0009891	positive regulation of biosynthetic process	P	0.0405533	0.00380096	76	187	3399	12631	OVER
GO:0098661	inorganic anion transmembrane transport	P	0.0411231	0.00386027	13	15	3462	12803	OVER
GO:0071806	protein transmembrane transport	P	0.0412893	0.0038868	7	74	3468	12744	UNDER
GO:0000786	nucleosome	C	0.0412893	0.00388772	4	56	3471	12762	UNDER
GO:0008374	O-acyltransferase activity	F	0.0429062	0.00404613	19	29	3456	12789	OVER
GO:0010286	heat acclimation	P	0.0433937	0.00409833	14	18	3461	12800	OVER
GO:0022838	substrate-specific channel activity	F	0.0441389	0.00417505	27	48	3448	12770	OVER
GO:0009863	salicylic acid mediated signaling pathway	P	0.0441392	0.00418141	43	92	3432	12726	OVER
GO:0010476	gibberellin mediated signaling pathway	P	0.0444191	0.0042143	25	43	3450	12775	OVER
GO:1901701	cellular response to oxygen-containing compound	P	0.04459	0.00423691	104	275	3371	12543	OVER
GO:0019216	regulation of lipid metabolic process	P	0.0446168	0.00424586	10	10	3465	12808	OVER
GO:0006811	ion transport	P	0.0450985	0.00429835	226	670	3249	12148	OVER
GO:0000229	cytoplasmic chromosome	C	0.0450985	0.0043176	6	3	3469	12815	OVER
GO:0009508	plastid chromosome	C	0.0450985	0.0043176	6	3	3469	12815	OVER
GO:0003885	D-arabinono-1,4-lactone oxidase activity	F	0.0450985	0.0043176	6	3	3469	12815	OVER
GO:0048284	organelle fusion	P	0.0467281	0.00448409	2	41	3473	12777	UNDER
GO:0051130	positive regulation of cellular component organization	P	0.0467281	0.00449284	10	90	3465	12728	UNDER
GO:1901615	organic hydroxy compound metabolic process	P	0.0467281	0.00449373	118	320	3357	12498	OVER
GO:0071370	cellular response to gibberellin stimulus	P	0.047712	0.0045952	25	44	3450	12774	OVER
GO:0008509	anion transmembrane transporter activity	F	0.0494608	0.00477741	47	103	3428	12715	OVER
GO:0009719	response to endogenous stimulus	P	0.0494608	0.00477783	193	563	3282	12255	OVER
