# Supplementary material for: Assessing the Gene Content of the Megagenome: Sugar Pine (Pinus lambertiana)
Source: G3 (Bethesda). 2016 Oct 31;6(12):3787–802. doi: 10.1534/g3.116.032805 (PMC5144951; doi:10.1534/g3.116.032805)
Supplement: Supplemental Material [file supp_g3.116.032805_TableS5.xls]

## Sheet: Sheet1
Table S5. Number of proteins that compose each conifer-specific protein families and protein domains identified in the family
family name	Picea abies	Pinus taeda	Picea glauca	Pinus lambertiana	number of species	domain_ID	domain_description
614	21	36	5	12	4	PF02458;PF02458.10;PTHR31642	FAMILY NOT NAMED;Transferase
683	17	28	4	19	4	PF00560;PF00560.28;PF00931;PF00931.17;PF12799.2;PF13401.1;PF13504;PF13504.1;PF13855;PF13855.1;PTHR23155;PTHR23155:SF419;PTHR23155:SF445;PTHR23155:SF458;PTHR23155:SF461	AAA_22;DISEASE RESISTANCE PROTEIN RPM1-RELATED;DISEASE RESISTANCE RPP8-LIKE PROTEIN 3-RELATED;INACTIVE SERINE/THREONINE-PROTEIN KINASE ROCO10-RELATED;LEUCINE-RICH REPEAT-CONTAINING PROTEIN;LRR_1;LRR_4;LRR_7;LRR_8;NB-ARC;SUBFAMILY NOT NAMED
1034	24	0	8	15	3	PF00646;PF00646.28;PF12937.2	F-box;F-box-like
1041	9	24	3	11	4	PF02536;PF02536.9	mTERF
1096	15	15	2	13	4	PF03106;PF03106.10	WRKY
1192	8	4	0	30	3	PF00098;PF14111;PF14111.1;PF14392;PF14392.1	DUF4283;zf-CCHC;zf-CCHC_4
1401	2	23	5	7	4	PF00800;PF00800.13	PDT
1431	8	12	9	7	4	PF00582;PF00582.21;PF01535.15;PF03140.10;PTHR31964;PTHR31964:SF28	ADENINE NUCLEOTIDE ALPHA HYDROLASE DOMAIN-CONTAINING UNIVERSAL STRESS PROTEIN-RELATED;DUF247;FAMILY NOT NAMED;PPR;Usp
1511	10	8	3	13	4	PF01190;PF01190.12	Pollen_Ole_e_I
1695	14	0	6	11	3	PF03140;PF03140.10;PTHR31549	DUF247;FAMILY NOT NAMED
1831	11	4	5	9	4	PF02536;PF02536.9;PTHR13068	CGI-12 PROTEIN-RELATED;mTERF
1847	6	15	3	5	4	PF12678.2;PF12861.2;PF13639;PF13639.1	zf-Apc11;zf-RING_2;zf-rbx1
2184	11	5	3	6	4	PF07899;PF07899.6;PTHR31791;PTHR31791:SF4	FAMILY NOT NAMED;FRIGIDA-LIKE PROTEIN-RELATED;Frigida
2295	12	0	1	11	3	PF06200;PF06200.9;PF09425;PF09425.5	CCT_2;tify
2464	11	6	2	4	4	PF00010;PF00010.21	HLH
2630	5	6	4	7	4	PF08879;PF08879.5	WRC
2658	9	4	5	4	4	PF00035;PF00035.20;PF14709.1;PTHR18934;PTHR18934:SF84	ATP-DEPENDENT RNA HELICASE;ATP-DEPENDENT RNA HELICASE A;DND1_DSRM;dsrm
2729	10	5	1	5	4	PF00011;PF00011.16	HSP20
2827	1	15	4	0	3	PF00226.26	DnaJ
2944	6	11	0	3	3	PF00854;PF00854.16	PTR2
3039	6	4	2	7	4	PF01936;PF01936.13;PF12872;PF12872.2;PTHR14379	LIMKAIN B (LKAP);NYN;OST-HTH
3086	0	0	0	19	1	PF00096;PF12874;PF13465;PF13894;PF13909;PF13912;PTHR24375;PTHR24375:SF106;PTHR24375:SF114;PTHR24409;PTHR24409:SF14;PTHR24409:SF6	FAMILY NOT NAMED;HERMAPHRODITE-RELATED;SUBFAMILY NOT NAMED;ZINC FINGER PROTEIN 672;ZINC FINGER PROTEIN 729;zf-C2H2;zf-C2H2_4;zf-C2H2_6;zf-H2C2_2;zf-H2C2_5;zf-met
3088	2	2	6	9	4	PF00403;PF00403.21	HMA
3105	8	5	1	5	4	PF14009;PF14009.1	DUF4228
3110	9	0	1	9	3	PF14009;PF14009.1	DUF4228
3196	2	1	2	14	4	PF03372;PF03372.18;PF14529;PF14529.1	Exo_endo_phos;Exo_endo_phos_2
3392	5	5	2	6	4	PF07816;PF07816.6	DUF1645
3425	1	16	0	1	3	PF08590.5;PTHR19446:SF310	DUF1771;SUBFAMILY NOT NAMED
3637	2	9	3	3	4	PF00234.17;PF14368;PF14368.1	LTP_2;Tryp_alpha_amyl
3934	5	1	7	3	4	PF14009;PF14009.1	DUF4228
4705	13	0	0	1	2	PF00240;PF00240.18;PF11976.3;PF14111.1	DUF4283;Rad60-SLD;ubiquitin
4728	1	9	0	4	3	PF00036.27;PF13202.1;PF13405;PF13405.1;PF13499;PF13499.1;PF13833.1	EF-hand_1;EF-hand_5;EF-hand_6;EF-hand_7;EF-hand_8
4785	1	2	2	9	4	PF12552;PF12552.3;PF14309;PF14309.1;PF14383;PF14383.1;PTHR21726;PTHR21726:SF30	DUF3741;DUF4378;PHOSPHATIDYLINOSITOL N-ACETYLGLUCOSAMINYLTRANSFERASE SUBUNIT P (DOWN SYNDROME CRITICAL REGION PROTEIN 5)-RELATED;RIBONUCLEASE H2 SUBUNIT C;VARLMGL
4836	3	5	2	4	4	PF02298;PF02298.12	Cu_bind_like
5251	3	5	2	3	4	PF00646;PF00646.28;PF12937.2	F-box;F-box-like
5287	5	6	0	2	3	PF00023.25;PF12796;PF12796.2;PF13606.1;PF13637.1;PF13857.1	Ank;Ank_2;Ank_3;Ank_4;Ank_5
5368	8	1	1	3	4	PF07939;PF07939.6	DUF1685
5494	3	2	3	5	4	PF03735;PF03735.9;PF05641;PF05641.7;PTHR31917	Agenet;ENT;FAMILY NOT NAMED
5537	4	5	2	2	4	PF00097.20;PF03031;PF03031.13;PF08326.7;PF13639.1;PF13923.1	ACC_central;NIF;zf-C3HC4;zf-C3HC4_2;zf-RING_2
5555	3	4	1	5	4	PF05553;PF05553.6;PF14364;PF14364.1	DUF4408;DUF761
5690	10	0	2	1	3	PF14009;PF14009.1	DUF4228
5905	4	2	1	5	4	PF00010;PF00010.21	HLH
5938	5	3	1	3	4	PF00190;PF00190.17	Cupin_1
6011	9	0	0	3	2	PF05678;PF05678.9	VQ
6040	4	0	1	7	3	PF15365;PF15365.1	PNRC
6046	8	2	0	2	3	PF02519;PF02519.9	Auxin_inducible
6057	8	0	0	4	2	PF05755;PF05755.7	REF
6066	2	2	1	7	4	PF04504;PF04504.9	DUF573
6087	3	0	2	7	3	PF03242;PF03242.8	LEA_3
6100	1	5	1	5	4	PF08241;PF08241.7	Methyltransf_11
6186	0	0	1	11	2	PF00735;PF00735.13;PTHR18884;PTHR18884:SF53;PTHR18884:SF60	LD28935P-RELATED;SEPTIN;SEPTIN-1;Septin
6217	5	0	1	6	3	PF00646;PF00646.28;PF12937;PF12937.2	F-box;F-box-like
6253	0	12	0	0	1
6285	4	6	0	2	3	PF11937;PF11937.3	DUF3455
6482	2	1	3	5	4	PF02536;PF02536.9;PTHR13068;PTHR13068:SF7	CGI-12 PROTEIN-RELATED;MITOCHONDRIAL TRANSCRIPTION TERMINATION FACTOR FAMILY PROTEIN-RELATED;mTERF
6535	3	4	1	3	4	PF04525;PF04525.7	Tub_2
6547	5	6	0	0	2	PF14009.1	DUF4228
6726	3	6	1	1	4	PF06880;PF06880.6	DUF1262
6762	2	1	0	8	3	PF12043;PF12043.3;PTHR31390;PTHR31390:SF0	DUF3527;FAMILY NOT NAMED;GB|AAC95187.1
6788	8	0	1	2	3	PF00013;PF00013.24;PF00226;PF00226.26	DnaJ;KH_1
6821	8	0	0	3	2	PF14009;PF14009.1	DUF4228
6936	0	0	0	10	1	PF00135;PTHR11559;PTHR11559:SF185	CARBOXYLESTERASE;COesterase;SUBFAMILY NOT NAMED
6959	3	0	2	6	3	PF02045;PF02045.10	CBFB_NFYA
7048	5	0	2	3	3	PF03106;PF03106.10	WRKY
7068	4	2	2	2	4	PF00085.15;PF00646;PF00646.28;PF12937.2	F-box;F-box-like;Thioredoxin
7069	2	3	1	4	4	PF03061;PF03061.17	4HBT
7094	6	1	1	2	4	PF04043;PF04043.10;PTHR31707	FAMILY NOT NAMED;PMEI
7104	2	0	3	5	3	PF14009;PF14009.1	DUF4228
7167	5	3	0	2	3	PF00010;PF00010.21	HLH
7195	0	0	0	10	1	PF00173;PF00487	Cyt-b5;FA_desaturase
7211	4	1	2	3	4	PF03735;PF03735.9;PF05641;PF05641.7	Agenet;ENT
7236	3	0	0	6	2	PF00732;PF00732.14;PF05199;PF05199.8	GMC_oxred_C;GMC_oxred_N
7372	0	0	0	10	1	PF14569;PTHR13301;PTHR13301:SF34	CELLULOSE SYNTHASE A CATALYTIC SUBUNIT 7 [UDP-FORMING];X-BOX TRANSCRIPTION FACTOR-RELATED;zf-UDP
7433	2	0	0	6	2	PF01116;PF01116.15	F_bP_aldolase
7498	0	0	0	10	1	PF00435;PF15410;PTHR11915;PTHR11915:SF205;PTHR11915:SF226;PTHR11915:SF249;PTHR11915:SF250;PTHR11915:SF253	PH_9;SPECTRIN ALPHA CHAIN, NON-ERYTHROCYTIC 1;SPECTRIN BETA CHAIN, NON-ERYTHROCYTIC 1;SPECTRIN BETA CHAIN, NON-ERYTHROCYTIC 2;SPECTRIN BETA CHAIN, NON-ERYTHROCYTIC 5;SPECTRIN/FILAMIN RELATED CYTOSKELETAL PROTEIN;Spectrin
7535	1	0	2	6	3	PF00234;PF00234.17;PF14368;PF14368.1	LTP_2;Tryp_alpha_amyl
7546	4	2	1	2	4	PF03634;PF03634.8	TCP
7568	2	3	1	3	4	PF07460;PF07460.6	NUMOD3
7612	1	0	3	5	3	PF02496;PF02496.11	ABA_WDS
7630	2	2	1	4	4	PF08839;PF08839.6	CDT1
7659	2	1	3	3	4	PF03763;PF03763.8	Remorin_C
7691	5	1	0	3	3	PF00010;PF00010.21;PF14215;PF14215.1	HLH;bHLH-MYC_N
7760	4	2	1	2	4	PF00564;PF00564.19;PF00569;PF00569.12	PB1;ZZ
7785	4	1	1	3	4	PF02171.12;PF11937;PF11937.3	DUF3455;Piwi
7882	0	0	0	9	1	PF00098;PF13961	DUF4219;zf-CCHC
7898	7	0	0	2	2	PF05678;PF05678.9	VQ
7932	2	2	2	3	4	PF15247;PF15247.1	SLBP_RNA_bind
7949	1	0	1	7	3	PF01576;PF01576.14;PTHR13140;PTHR13140:SF164;PTHR13140:SF301;PTHR13140:SF364	MYOSIN;MYOSIN HEAVY CHAIN, ISOFORM O-RELATED;MYOSIN HEAVY CHAIN, NON-MUSCLE-RELATED;Myosin_tail_1;PARAMYOSIN, LONG FORM
8024	5	0	2	1	3	PF00009.22;PF00025.16;PF01764.20;PF01926;PF01926.18;PF02421.13;PF03193.11	Arf;DUF258;FeoB_N;GTP_EFTU;Lipase_3;MMR_HSR1
8027	5	1	1	1	4	PF00091.20;PF05097;PF05097.7	DUF688;Tubulin
8060	0	0	0	8	1	PF00107;PF00109;PF00550;PF00698;PF00975;PF02801;PF08659;PF14765;PTHR11712;PTHR11712:SF221;PTHR11712:SF227	ADH_zinc_N;Acyl_transf_1;FATTY ACID SYNTHASE;KR;Ketoacyl-synt_C;POLYKETIDE SYNTHASE-RELATED;PP-binding;PS-DH;SUBFAMILY NOT NAMED;Thioesterase;ketoacyl-synt
8092	2	1	1	4	4	PF01694;PF01694.17	Rhomboid
8122	4	0	0	4	2	PF01190;PF01190.12	Pollen_Ole_e_I
8139	5	0	0	3	2	PF00651;PF00651.26	BTB
8142	3	3	1	1	4	PF10536;PF10536.4	PMD
8180	4	1	2	1	4	PF00010;PF00010.21	HLH
8237	0	0	0	8	1	PF00307;PF00435;PF08726;PF10358;PF12510;PF13405;PF13499;PTHR11915;PTHR11915:SF205;PTHR11915:SF249;PTHR11915:SF250;PTHR11915:SF267;PTHR25069;PTHR25069:SF122	CH;EF-hand_6;EF-hand_7;EFhand_Ca_insen;FAMILY NOT NAMED;NESPRIN-1;NT-C2;SPECTRIN ALPHA CHAIN, NON-ERYTHROCYTIC 1;SPECTRIN BETA CHAIN, NON-ERYTHROCYTIC 2;SPECTRIN BETA CHAIN, NON-ERYTHROCYTIC 5;SPECTRIN/FILAMIN RELATED CYTOSKELETAL PROTEIN;SUBFAMILY NOT NAMED;Smoothelin;Spectrin
8266	1	0	0	7	2	PF00035;PF00035.20;PF14709.1	DND1_DSRM;dsrm
8280	0	0	0	8	1	PF03098;PF07679;PTHR11475;PTHR11475:SF41	An_peroxidase;I-set;OXIDASE/PEROXIDASE;PEROXIDASE
8292	3	0	3	2	3	PF00735;PF00735.13;PF01926;PF01926.18	MMR_HSR1;Septin
8295	3	1	1	3	4	PF07795;PF07795.6	DUF1635
8329	4	0	2	2	3	PF12609;PF12609.3	DUF3774
8465	1	3	1	2	4	PF00646;PF00646.28;PF12937.2	F-box;F-box-like
8470	2	1	2	2	4	PF00097.20;PF13639;PF13639.1;PF13923.1;PF14634.1	zf-C3HC4;zf-C3HC4_2;zf-RING_2;zf-RING_5
8478	1	1	0	4	3	PF00023;PF00023.25;PF12796;PF12796.2;PF13606.1;PF13637.1;PF13857;PF13857.1	Ank;Ank_2;Ank_3;Ank_4;Ank_5
8492	3	0	0	4	2	PF00403;PF00403.21;PTHR22814;PTHR22814:SF49	COPPER TRANSPORT PROTEIN ATOX1-RELATED;HEAVY METAL ASSOCIATED DOMAIN-CONTAINING PROTEIN;HMA
8505	4	1	0	2	3	PF13912;PF13912.1	zf-C2H2_6
8508	0	6	0	1	2	PF01151	ELO
8509	2	1	1	3	4	PF03801;PF03801.8;PTHR10643;PTHR10643:SF2	KINETOCHORE PROTEIN NDC80;KINETOCHORE PROTEIN NDC80 HOMOLOG;Ndc80_HEC
8529	2	2	0	3	3	PF00097.20;PF12861.2;PF13639;PF13639.1	zf-Apc11;zf-C3HC4;zf-RING_2
8572	2	2	0	3	3	PF03106;PF03106.10	WRKY
8609	2	3	1	1	4	PF05678;PF05678.9	VQ
8628	0	0	0	7	1	PF01151	ELO
8644	0	7	0	0	1
8647	1	5	0	1	3	PF00098;PF00098.18	zf-CCHC
8663	1	1	0	5	3	PF00533;PF00533.21;PF00651;PF01426;PF01426.13	BAH;BRCT;BTB
8680	2	1	0	4	3	PF05182;PF05182.8;PTHR13484;PTHR13484:SF0	FIP1-LIKE 1 PROTEIN;Fip1;PRE-MRNA 3'-END-PROCESSING FACTOR FIP1
8687	2	0	1	4	3	PF05758;PF05758.7	Ycf1
8721	3	0	1	3	3	PF01657;PF01657.12	Stress-antifung
8734	5	0	0	2	2	PF13668;PF13668.1	Ferritin_2
8749	5	0	1	1	3	PF05553;PF05553.6	DUF761
8792	3	0	0	2	2	PF00144;PF00144.19	Beta-lactamase
8793	0	0	0	7	1	PF00373;PF00769;PF09379;PF09380;PTHR12673;PTHR12673:SF99;PTHR23280;PTHR23280:SF4;PTHR23281;PTHR23281:SF18	4.1 G PROTEIN;ERM;FACIOGENITAL DYSPLASIA PROTEIN;FERM_C;FERM_M;FERM_N;LD33734P;MERLIN/MOESIN/EZRIN/RADIXIN;MOESIN/EZRIN/RADIXIN HOMOLOG 1;SUBFAMILY NOT NAMED
8856	0	0	0	7	1	PF01357;PF03443	Glyco_hydro_61;Pollen_allerg_1
8862	1	3	0	3	3	PF03659;PF03659.9	Glyco_hydro_71
8884	3	0	2	1	3	PF00036.27;PF13202.1;PF13405;PF13405.1;PF13499;PF13499.1;PF13833.1	EF-hand_1;EF-hand_5;EF-hand_6;EF-hand_7;EF-hand_8
8889	2	1	0	3	3	PF06200;PF06200.9	tify
8890	5	0	1	0	2	PF01585.18;PF12656.2	G-patch;G-patch_2
8894	0	1	2	3	3	PF06203;PF06203.9	CCT
8901	3	1	0	2	3	PF13837;PF13837.1	Myb_DNA-bind_4
8906	3	1	0	2	3	PF00515;PF00515.23;PF07719.12;PF07990.7;PF13371.1;PF13414;PF13414.1;PF13877	NABP;RPAP3_C;TPR_1;TPR_11;TPR_2;TPR_9
8920	5	0	1	0	2	PF05553.6	DUF761
8933	0	4	0	2	2	PF08879	WRC
8941	1	0	0	5	2	PF00923;PF00923.14	Transaldolase
8942	1	1	0	4	3	PF00004;PF00004.24	AAA
8952	3	1	1	1	4	PF03018;PF03018.9	Dirigent
8958	2	2	1	1	4	PF00407;PF00407.14;PF10604.4	Bet_v_1;Polyketide_cyc2
8980	3	0	1	2	3	PF04844;PF04844.8;PF13724.1	DNA_binding_2;Ovate
8981	3	2	0	1	3	PF03087.9;PF05633;PF05633.6	DUF241;DUF793
8997	4	1	0	1	3	PF05678;PF05678.9	VQ
9000	0	2	1	3	3	PF00612.22;PF02179;PF07839	BAG;CaM_binding;IQ
9004	2	0	1	3	3	PF05553;PF05553.6	DUF761
9005	0	1	1	4	3	PF00856;PF00856.23;PF05033;PF05033.11;PF13771;PTHR14955;PTHR14955:SF4	Pre-SET;RETINOIC ACID INDUCED 1/TRANSCRIPTION FACTOR 20;SET;SUBFAMILY NOT NAMED;zf-HC5HC2H
9016	2	2	0	2	3	PF04576;PF04576.10	Zein-binding
9023	3	1	0	2	3	PF03106;PF03106.10	WRKY
9024	1	1	1	3	4	PF00097.20;PF13639;PF13639.1;PF13920.1;PF13923.1	zf-C3HC4;zf-C3HC4_2;zf-C3HC4_3;zf-RING_2
9046	0	0	1	5	2	PF03735;PF03735.9;PF05641;PF05641.7;PTHR31917	Agenet;ENT;FAMILY NOT NAMED
9055	1	0	0	5	2	PF00743.14;PF13450.1;PF13738;PF13738.1	FMO-like;NAD_binding_8;Pyr_redox_3
9106	1	1	0	4	3	PF00168;PF00168.25;PF03372;PF03372.18	C2;Exo_endo_phos
9113	3	1	0	2	3	PF00226;PF00226.26	DnaJ
9118	3	1	0	2	3	PF14570;PF14570.1	zf-RING_4
9128	3	0	1	2	3	PF00644;PF00644.15;PTHR21328;PTHR21328:SF2	MONO [ADP-RIBOSE] POLYMERASE PARP16;PARP;POLY (ADP-RIBOSE) POLYMERASE FAMILY, MEMBER (PARP)
9154	0	0	0	6	1	PF14215	bHLH-MYC_N
9158	1	0	1	4	3	PF00083.19;PF07690;PF07690.11	MFS_1;Sugar_tr
9162	2	0	0	4	2	PF05553;PF05553.6	DUF761
9176	0	0	0	5	1	PF00150	Cellulase
9198	1	1	2	2	4	PF05564;PF05564.7	Auxin_repressed
9206	0	1	3	2	3	PF03760;PF03760.10	LEA_1
9208	2	0	0	4	2	PF05553;PF05553.6	DUF761
9231	2	0	1	3	3	PF08243;PF08243.6	SPT2
9234	2	1	0	3	3	PF09133;PF09133.5	SANTA
9259	1	1	0	4	3	PF00646.28;PF12937;PF12937.2	F-box;F-box-like
9271	0	0	0	6	1	PF03198;PF07983	Glyco_hydro_72;X8
9302	1	1	0	4	3	PF01170;PF02926;PF02926.12	THUMP;UPF0020
9319	2	2	1	1	4	PF14009;PF14009.1	DUF4228
9335	2	0	0	3	2	PF02638;PF02638.10;PF12876;PF12876.2	Cellulase-like;DUF187
9338	4	0	1	1	3	PF05097;PF05097.7	DUF688
9344	0	0	0	6	1	PF00775;PF04444	Dioxygenase_C;Dioxygenase_N
9367	0	0	0	5	1	PF00240;PTHR10666	UBIQUITIN;ubiquitin
9369	2	0	0	3	2	PF00646;PF00646.28;PF08268.7;PF12937;PF12937.2	F-box;F-box-like;FBA_3
9371	5	0	0	0	1	PF00646.28;PF12937.2	F-box;F-box-like
9372	3	1	1	0	3	PF00612.22;PF13178.1	DUF4005;IQ
9373	2	0	0	3	2	PF00612;PF00612.22;PF13178;PF13178.1;PTHR32295;PTHR32295:SF0	CALMODULIN BINDING PROTEIN-RELATED;DUF4005;FAMILY NOT NAMED;IQ
9376	1	0	1	3	3	PF00097.20;PF04057;PF13639;PF13639.1;PF13923.1	Rep-A_N;zf-C3HC4;zf-C3HC4_2;zf-RING_2
9377	3	0	0	2	2	PF01344;PF01344.20;PF13418.1	Kelch_1;Kelch_4
9383	0	1	0	4	2	PF00098	zf-CCHC
9387	3	1	0	1	3	PF00643;PF00643.19;PF06203;PF06203.9	CCT;zf-B_box
9388	2	0	0	3	2	PF01417;PF01417.15	ENTH
9400	0	1	2	2	3	PF06200;PF06200.9;PF09425;PF09425.5	CCT_2;tify
9411	1	1	1	2	4	PF13912;PF13912.1	zf-C2H2_6
9413	1	1	1	2	4	PF04535;PF04535.7	DUF588
9418	2	2	0	1	3	PF07651;PF07651.11	ANTH
9424	5	0	0	0	1	PF01161.15	PBP
9436	0	0	0	5	1	PF00412;PF00788	LIM;RA
9437	2	1	0	2	3	PF11250;PF11250.3	DUF3049
9442	1	1	0	3	3	PF01529;PF01529.15	zf-DHHC
9450	2	1	0	2	3	PF00097.20;PF13639.1;PF13920.1;PF13923;PF13923.1;PF14634;PF14634.1	zf-C3HC4;zf-C3HC4_2;zf-C3HC4_3;zf-RING_2;zf-RING_5
9452	2	0	0	3	2	PF00097;PF00097.20;PF13639;PF13639.1;PF13920.1;PF13923;PF13923.1;PF14634.1	zf-C3HC4;zf-C3HC4_2;zf-C3HC4_3;zf-RING_2;zf-RING_5
9460	2	1	0	2	3	PF07816;PF07816.6;PF12799	DUF1645;LRR_4
9461	2	1	0	2	3	PF07223;PF07223.6	DUF1421
9478	2	1	0	2	3	PF04832;PF04832.7	SOUL
9479	1	1	1	2	4	PF05904;PF05904.6	DUF863
9482	2	1	0	2	3	PF02902;PF02902.14;PTHR12438;PTHR12438:SF7	Peptidase_C48;THIOL PROTEASE ULP-4-RELATED;UBIQUITIN-LIKE PROTEASE PROTEIN 2
9485	0	0	1	4	2	PF00364;PF00364.17	Biotin_lipoyl
9500	1	1	1	2	4	PF00628;PF00628.24;PTHR10615;PTHR10615:SF91	HISTONE ACETYLTRANSFERASE;PHD;PHD ZINC FINGER-CONTAINING PROTEIN
9511	3	1	1	0	3	PF00098.18	zf-CCHC
9517	3	0	0	2	2	PF00010;PF00010.21	HLH
9532	1	1	1	2	4	PF05022;PF05022.7	SRP40_C
9551	0	2	0	3	2	PF03171;PF14226	2OG-FeII_Oxy;DIOX_N
9554	1	0	0	4	2	PF01118.19;PF05368;PF05368.8;PF13460.1	NAD_binding_10;NmrA;Semialdhyde_dh
9556	0	0	0	5	1	PF00385;PF05791	Bacillus_HBL;Chromo
9557	2	1	0	2	3	PF00628;PF00628.24;PF01426	BAH;PHD
9564	0	0	0	5	1	PF00876;PTHR11893;PTHR11893:SF22	INNEXIN;INNEXIN INX2;Innexin
9570	1	1	0	3	3	PF06075;PF06075.7	DUF936
9595	0	0	0	5	1	PF00487	FA_desaturase
9602	2	1	0	2	3	PF00197;PF00197.13	Kunitz_legume
9603	0	1	0	4	2	PF01190	Pollen_Ole_e_I
9607	2	0	1	2	3	PF05553;PF05553.6	DUF761
9625	2	1	1	1	4	PF00141.18;PF05562;PF05562.6	WCOR413;peroxidase
9647	0	1	0	4	2	PF00379	Chitin_bind_4
9672	0	0	0	5	1	PF03051	Peptidase_C1_2
9673	3	0	0	2	2	PF00399;PF00399.14	PIR
9687	1	0	1	3	3	PF05695;PF05695.7	DUF825
9717	1	1	0	3	3	PF00098;PF07962;PF07962.7	Swi3;zf-CCHC
9725	0	0	0	5	1	PF03388	Lectin_leg-like
9726	0	0	0	5	1	PF02469	Fasciclin
9735	0	0	0	5	1	PF00412	LIM
9744	0	0	1	4	2	PF01555;PF01555.13	N6_N4_Mtase
9775	1	0	2	2	3	PF00515;PF00515.23;PF07719.12;PF13181.1;PF13371;PF13371.1;PF13414;PF13414.1;PF13431.1;PF13432.1;PF14559.1	TPR_1;TPR_11;TPR_16;TPR_17;TPR_19;TPR_2;TPR_8;TPR_9
9816	0	0	0	5	1	PF00041	fn3
9817	0	0	0	5	1	PF01522	Polysacc_deac_1
9867	0	0	0	5	1	PF03825;PF07690;PF12832	MFS_1;MFS_1_like;Nuc_H_symport
