# Supplementary material for: Assessing the Gene Content of the Megagenome: Sugar Pine (Pinus lambertiana)
Source: G3 (Bethesda). 2016 Oct 31;6(12):3787–802. doi: 10.1534/g3.116.032805 (PMC5144951; doi:10.1534/g3.116.032805)
Supplement: Supplemental Material [file supp_g3.116.032805_TableS6.xls]

## Sheet: Sheet1
Table S6. Functional annotation of sugar pine transcripts present in conifer-specific families identified by MCL analysis
P. lambertiana transcript ID	Subject_id	Identity(%)	Alignment_length	Mismatches	Number of gap opens	Query_start	Query_end	Subject_start	Subject_end	E-value	Bit_score	Subject Description	Species	MCLfamily
BRS/miseq/c26661_g1_i1|m.36998	gi|168024039|ref|XP_001764544.1|	48	250	115	1	7	756	178	412	6.9e-62	245	uninformative	Physcomitrella patens	2944
V_1_3-6kb/003374|m.194258	gi|328697201|ref|XP_001946001.2|	90.4	334	28	2	1	993	393	725	7.5e-185	653.3	PREDICTED: zinc finger protein 208-like	Acyrthosiphon pisum	3086
V1_1kb_3/polished_high/002166|m.2133	gi|302804488|ref|XP_002983996.1|	41.3	385	195	6	127	1212	20	396	1.4e-86	327	uninformative	Selaginella moellendorffii	5251
DCR/hiseq/c77515_g2_i1|m.35689	gi|629661897|ref|XP_007794204.1|	47.5	383	194	2	1	1140	2015	2393	8.6e-97	362.1	putative polyketide synthase protein	Eutypa lata UCREL1	8060
V/hiseq/c49654_g1_i3|m.24448	gi|328708869|ref|XP_001946575.2|	67.6	321	89	9	1	954	1	309	6.8e-116	424.1	PREDICTED: peroxidase-like	Acyrthosiphon pisum	8280
SDN/miseq/c31692_g1_i1|m.50504	gi|15223790|ref|NP_173441.1|	41.6	89	47	3	1162	1419	2	88	3.3e-11	67.4	anter-specific proline-rich protein APG precursor	Arabidopsis thaliana	9231
DCR/hiseq/c6474_g1_i1|m.2224	gi|15219334|ref|NP_177440.1|	28.2	641	328	31	7	1764	23	586	3.2e-38	157.1	uninformative	Arabidopsis thaliana	7236
NACLR/hiseq/c59189_g2_i2|m.40111	gi|460378549|ref|XP_004235033.1|	43	142	73	4	1	414	1	138	1.5e-19	102.8	uninformative	Solanum lycopersicum	8492
V_2_3-6kb/008377|m.276727	gi|328724595|ref|XP_001948420.2|	86.7	240	30	2	1	720	631	868	1.5e-102	379.4	PREDICTED: paramyosin, long form-like	Acyrthosiphon pisum	7949
V_1_3-6kb/014285|m.219673	gi|328710648|ref|XP_001949414.2|	82.7	248	30	2	1	705	1569	1816	4.6e-101	374.4	PREDICTED: myosin heavy chain, non-muscle isoform X3	Acyrthosiphon pisum	7949
P/miseq/c32169_g3_i3|m.44153	gi|148910284|gb|ABR18222.1|	74	277	55	3	1	780	1	277	8.6e-109	401.4	unknown	Picea sitchensis	6040
V1_1kb_2/016931|m.767325	gi|565342371|ref|XP_006338330.1|	33.9	384	208	22	31	1104	9	372	5.7e-37	162.2	PREDICTED: vegetative cell wall protein gp1-like	Solanum tuberosum	1511
Basket/c24177_g1_i3|m.46406	gi|383170107|gb|AFG68287.1|	66.2	142	41	3	142	567	1	135	4.1e-39	169.9	hypothetical protein 0_3004_01, partial	Pinus taeda	8997
Neg_S1/c14472_g1_i1|m.78435	gi|224082358|ref|XP_002306661.1|	36	272	144	9	238	1047	242	485	3.2e-43	183	PHD finger family protein	Populus trichocarpa	9500
DCR/hiseq/c106700_g2_i6|m.122562	gi|294463975|gb|ADE77508.1|	79.5	132	26	1	1	396	1	131	5.3e-48	198.7	uninformative	Picea sitchensis	9551
DCR/hiseq/c87056_g1_i1|m.50837	gi|15219334|ref|NP_177440.1|	27.5	444	234	22	619	1833	189	583	1.1e-20	99	uninformative	Arabidopsis thaliana	7236
RF-V_2/polished_high/000438|m.523	gi|514707350|ref|XP_004951273.1|	24.4	1455	815	76	103	3897	7	1366	2.7e-63	251.5	PREDICTED: BAG family molecular chaperone regulator 6-like	Setaria italica	9000
NACLR/hiseq/c70967_g1_i1|m.79107	gi|302765244|ref|XP_002966043.1|	41.2	328	185	7	109	1080	22	345	1.9e-58	233.4	uninformative	Selaginella moellendorffii	6285
Neg_S1/c40268_g1_i1|m.112124	gi|297798084|ref|XP_002866926.1|	38.9	95	56	2	253	534	1	94	7.5e-10	72	hypothetical protein ARALYDRAFT_912539	Arabidopsis lyrata subsp. lyrata	9377
V1_1kb_3/polished_high/001723|m.1843	gi|449528333|ref|XP_004171159.1|	45.2	303	128	9	16	882	3	281	3.2e-59	235.7	PREDICTED: TIMELESS-interacting protein-like	Cucumis sativus	9717
V/hiseq/c63100_g1_i4|m.69453	gi|145324176|ref|NP_001077677.1|	44.4	160	69	8	493	957	86	230	2.7e-19	103.2	ECA1 gametogenesis related family protein	Arabidopsis thaliana	9603
V_3_3-6kb/007815|m.340525	gi|116788393|gb|ABK24865.1|	60.6	142	55	1	523	945	1	142	1.5e-39	171.8	uninformative	Picea sitchensis	3039
E1_2kb_2/polished_high/000969|m.958	gi|15226403|ref|NP_180416.1|	30.4	191	126	3	139	708	70	254	1.2e-21	101.7	cupin domain-containing protein	Arabidopsis thaliana	5938
JASS/hiseq/c61661_g3_i1|m.58062	gi|15227929|ref|NP_181765.1|	38.2	89	47	2	400	666	73	153	4.5e-12	68.9	E3 ubiquitin-protein ligase ATL41	Arabidopsis thaliana	1847
S/hiseq/c41508_g1_i2|m.31857	gi|359481502|ref|XP_002274593.2|	28.6	926	445	42	40	2625	24	797	4.8e-53	217.2	uninformative	Vitis vinifera	4785
V_2_3-6kb/009938|m.280286	gi|301104166|ref|XP_002901168.1|	54.3	116	48	2	1	333	602	717	6e-27	127.1	uninformative	Phytophthora infestans	8942
M_S1/c24174_g1_i1|m.127157	gi|255561705|ref|XP_002521862.1|	29	303	175	11	31	909	103	375	2.7e-13	83.2	uninformative	Ricinus communis	3392
S/hiseq/c37050_g1_i1|m.19913	gi|116788422|gb|ABK24874.1|	66.5	257	74	3	637	1380	108	361	2.3e-88	334.3	unknown	Picea sitchensis	9338
S_2_3-6kb/005750|m.80110	gi|720058337|ref|XP_010274252.1|	56.2	73	32	0	31	249	26	98	1.8e-14	87	uninformative	Nelumbo nucifera	9046
V/hiseq/c64800_g1_i3|m.81609	gi|328703086|ref|XP_001943393.2|	57.3	316	130	2	1	948	760	1070	3.9e-100	371.7	uninformative	Acyrthosiphon pisum	9816
SDN/miseq/c31435_g1_i2|m.48875	gi|255566241|ref|XP_002524108.1|	45.6	169	78	4	403	879	21	185	3.3e-32	147.5	uninformative	Ricinus communis	9016
S_1kb/polished_high/001114|m.981	gi|255542728|ref|XP_002512427.1|	49.4	235	118	1	1	702	1	235	4.7e-61	241.5	Rubber elongation factor protein, putative	Ricinus communis	6057
NACLR/hiseq/c70963_g1_i3|m.79093	gi|359494147|ref|XP_002279019.2|	32.8	399	176	14	4	966	95	479	4e-40	172.6	PREDICTED: probable WRKY transcription factor 42-like	Vitis vinifera	1096
DCS1kb_3/020920|m.95297	gi|154293917|ref|XP_001547403.1|	71.2	156	42	3	1	465	213	366	1.6e-57	229.2	beta-1-3-glucanosyltransferase	Botrytis cinerea B05.10	9271
E1/hiseq/c45144_g3_i3|m.52115	gi|302767776|ref|XP_002967308.1|	31.9	232	134	3	310	945	2	229	1.5e-25	124	uninformative	Selaginella moellendorffii	2184
K_S1/c22523_g1_i1|m.204175	gi|255560836|ref|XP_002521431.1|	31.7	366	200	14	31	1080	6	337	6.8e-32	145.2	uninformative	Ricinus communis	5555
BRS/miseq/c23074_g1_i2|m.27167	gi|470114299|ref|XP_004293353.1|	45.5	121	65	1	4	363	6	126	8.6e-26	124.4	PREDICTED: early nodulin-like protein 2-like	Fragaria vesca subsp. vesca	4836
JASS/hiseq/c55364_g2_i2|m.30625	gi|15221393|ref|NP_172098.1|	29.4	279	173	9	1	813	29	291	8.4e-28	122.1	delta-9 acyl-lipid desaturase 1	Arabidopsis thaliana	7195
E1/hiseq/c30681_g1_i1|m.9388	gi|470132851|ref|XP_004302288.1|	50.4	135	66	1	13	414	32	166	2.5e-31	143.3	uninformative	Fragaria vesca	7211
DCS1kb_1/026344|m.34909	gi|460373783|ref|XP_004232693.1|	32.8	415	204	18	1	1056	144	546	7.9e-41	174.9	PREDICTED: probable WRKY transcription factor 31 isoform X2	Solanum lycopersicum	1096
V1_1kb_2/polished_high/002079|m.2155	gi|274324124|ref|NP_001162108.1|	78.6	168	27	5	1	477	1	168	1.5e-66	259.2	cuticular protein 16 precursor	Acyrthosiphon pisum	9647
SDN/miseq/c17748_g1_i1|m.13707	gi|301104166|ref|XP_002901168.1|	41.2	1160	586	32	4	3327	36	1151	1.3e-219	770.4	uninformative	Phytophthora infestans	8942
BRN/hiseq/c65807_g1_i5|m.37889	gi|225442857|ref|XP_002285378.1|	48.2	222	101	7	46	693	61	274	2.7e-42	179.1	PREDICTED: biotin carboxyl carrier protein of acetyl-CoA carboxylase 2, chloroplastic isoform X1	Vitis vinifera	9485
DCR/hiseq/c104235_g1_i1|m.107757	gi|255955937|ref|XP_002568721.1|	64.1	565	179	7	37	1701	19	569	4.4e-219	767.7	Pc21g17230	Penicillium rubens Wisconsin 54-1255	9055
JASS/hiseq/c60927_g1_i2|m.53758	gi|116783676|gb|ABK23046.1|	70.1	107	32	0	1	321	1	107	2.9e-34	152.9	unknown	Picea sitchensis	2729
V/hiseq/c34702_g1_i3|m.9829	gi|328713046|ref|XP_001944512.2|	67.6	669	212	3	13	2007	5	672	4.5e-271	940.6	PREDICTED: chorion peroxidase-like	Acyrthosiphon pisum	8280
DCR/hiseq/c106288_g1_i1|m.119806	gi|306015199|gb|ADM76653.1|	67.6	102	33	0	7	312	51	152	7.4e-32	145.2	extensin-like protein	Picea sitchensis	8122
NACLR/hiseq/c63636_g1_i1|m.50602	gi|356535786|ref|XP_003536424.1|	45.5	209	85	9	13	564	8	212	2e-38	166	PREDICTED: POU domain, class 4, transcription factor 1-like	Glycine max	7612
V1_1kb_2/024213|m.778316	gi|565380378|ref|XP_006356580.1|	25.6	352	225	12	10	1035	42	366	7.4e-18	99	uninformative	Solanum tuberosum	3039
S_3_3-6kb/017247|m.168680	gi|224110636|ref|XP_002315586.1|	35.5	169	99	4	7	492	427	592	4.3e-18	98.6	uninformative	Populus trichocarpa	6762
V/hiseq/c51907_g1_i1|m.28846	gi|193613015|ref|XP_001952817.1|	94.5	311	16	1	1	930	1	311	1.6e-178	632.1	PREDICTED: elongation of very long chain fatty acids protein AAEL008004	Acyrthosiphon pisum	8628
Neg_S1/c39210_g1_i1|m.111677	gi|356515738|ref|XP_003526555.1|	44.4	223	118	4	1	660	1	220	6.4e-41	174.5	PREDICTED: anaphase-promoting complex subunit 7-like	Glycine max	9775
V1_1kb_2/026151|m.781216	gi|15226739|ref|NP_181606.1|	32.9	258	141	8	19	765	8	242	2.2e-28	123.6	WRKY transcription factor 55	Arabidopsis thaliana	8572
E1/hiseq/c44616_g3_i3|m.48525	gi|116788393|gb|ABK24865.1|	57.1	485	152	13	787	2178	1	450	4.1e-132	480.3	uninformative	Picea sitchensis	3039
DCR/hiseq/c106799_g1_i1|m.123175	gi|628275059|ref|XP_007731537.1|	67.4	481	154	3	4	1440	71	550	1e-198	701	cyclohexanone monooxygenase	Capronia epimyces CBS 606.96	9055
V/hiseq/c50561_g1_i1|m.26036	gi|328720429|ref|XP_003247027.1|	57.3	623	257	5	4	1854	15	634	2.6e-204	718.8	PREDICTED: peroxidase-like	Acyrthosiphon pisum	8280
SDN/miseq/c30689_g1_i1|m.44792	gi|565358737|ref|XP_006346182.1|	32.1	557	292	15	1732	3336	329	821	3.6e-71	277.3	uninformative	Solanum tuberosum	9557
DCR/hiseq/c80281_g1_i2|m.39359	gi|15242071|ref|NP_197582.1|	38.8	134	67	4	13	408	6	126	3.9e-19	91.7	SAUR-like auxin-responsive family protein	Arabidopsis thaliana	6046
V_1_3-6kb/005166|m.198623	gi|328717225|ref|XP_001945030.2|	69.7	267	65	5	1	765	1	263	1.2e-100	373.2	PREDICTED: zinc finger protein 347 isoform X1	Acyrthosiphon pisum	3086
JASS/hiseq/c59844_g1_i3|m.47564	gi|502079288|ref|XP_004486213.1|	46.1	141	67	3	7	420	4	138	3e-27	129	PREDICTED: early nodulin-like protein 2-like	Cicer arietinum	4836
DCR/hiseq/c114471_g1_i2|m.145474	gi|281209366|gb|EFA83534.1|	73.5	166	44	0	4	501	383	548	5.1e-78	298.5	paxillin	Polysphondylium pallidum PN500	9735
V/hiseq/c46854_g1_i2|m.19932	gi|193587354|ref|XP_001950112.1|	91.5	470	40	0	1	1410	1	470	5.8e-257	893.3	PREDICTED: ras association domain-containing protein 4	Acyrthosiphon pisum	9436
RF-V_3/polished_high/004877|m.4970	gi|145408635|ref|YP_001152259.1|	87.4	239	21	3	61	774	2	232	9e-114	416.8	ycf2	Pinus koraiensis	9687
V/hiseq/c61368_g2_i1|m.59656	gi|328699230|ref|XP_003240873.1|	96.7	866	29	0	1	2598	1513	2378	0	1657.5	PREDICTED: spectrin beta chain isoform X1	Acyrthosiphon pisum	7498
S_2kb/006093|m.666738	gi|460397785|ref|XP_004244447.1|	31.1	206	128	4	478	1074	119	317	5e-22	112.5	PREDICTED: uncharacterized acetyltransferase At3g50280-like	Solanum lycopersicum	614
E1/hiseq/c44815_g1_i8|m.49872	gi|294461496|gb|ADE76309.1|	60.3	353	129	5	1	1035	2	351	7.4e-100	372.1	uninformative	Picea sitchensis	1831
BRS/miseq/c37936_g1_i2|m.60657	gi|15233935|ref|NP_194200.1|	35	577	268	17	520	2154	203	704	1e-81	302	autophagy substrate NBR1	Arabidopsis thaliana	7760
SDN/miseq/c30790_g4_i3|m.45325	gi|123975522|ref|XP_001330319.1|	36.3	146	91	1	4	441	49	192	9.2e-19	100.9	ankyrin repeat protein	Trichomonas vaginalis	5287
DCR/hiseq/c47104_g1_i2|m.14919	gi|306017217|gb|ADM77662.1|	87.7	106	13	0	130	447	1	106	2e-49	203.4	zinc finger family-like protein, partial	Picea sitchensis	9376
K_S1/c34274_g1_i1|m.239769	gi|449446819|ref|XP_004141168.1|	27.8	263	163	10	427	1179	618	865	5.7e-11	75.9	uninformative	Cucumis sativus	7167
NACLR/hiseq/c3730_g1_i1|m.1486	gi|359497501|ref|XP_003635542.1|	50.8	191	81	3	10	549	21	209	1.1e-38	166.8	uninformative	Vitis vinifera	9775
JASS/hiseq/c62406_g2_i4|m.63556	gi|294462247|gb|ADE76674.1|	60.8	153	59	1	1	459	178	329	2.9e-43	183	uninformative	Picea sitchensis	1041
BRN/hiseq/c69449_g2_i3|m.51727	gi|116783676|gb|ABK23046.1|	64.9	348	107	6	4	1044	12	345	1.1e-111	411.4	unknown	Picea sitchensis	2729
V_2_3-6kb/008937|m.277959	gi|328699232|ref|XP_001950095.2|	88.3	77	9	0	1	231	1178	1254	1.9e-29	135.6	PREDICTED: spectrin beta chain isoform X4	Acyrthosiphon pisum	7498
V/hiseq/c62701_g2_i1|m.67058	gi|383175422|gb|AFG71163.1|	73	152	24	3	841	1293	1	136	1.2e-52	215.7	hypothetical protein 0_13804_01, partial	Pinus taeda	6066
SDN/miseq/c18429_g1_i1|m.14520	gi|15232703|ref|NP_188206.1|	28.6	290	180	8	7	849	17	288	1.2e-29	128.3	putative delta 9 desaturase	Arabidopsis thaliana	7195
DCS_1kb/001613|m.100742	gi|15241998|ref|NP_201096.1|	39.9	338	158	12	91	1035	11	326	3.1e-50	196.4	RING finger domain-containing protein	Arabidopsis thaliana	9118
SDN/miseq/c22676_g2_i2|m.20957	gi|115472795|ref|NP_001059996.1|	42.9	119	40	6	61	351	219	331	9.8e-12	76.6	Os07g0563400	Oryza sativa Japonica Group	5555
SDN/miseq/c5364_g1_i1|m.3431	gi|15236622|ref|NP_194112.1|	35.6	250	119	10	1	720	1	218	1.3e-31	134.8	putative WRKY transcription factor 53	Arabidopsis thaliana	9023
P/miseq/c13012_g1_i1|m.6328	gi|116783645|gb|ABK23036.1|	48.3	172	86	2	1	513	1	170	2.7e-38	167.2	uninformative	Picea sitchensis	5494
DCR/hiseq/c99982_g1_i1|m.88354	gi|630184996|ref|XP_007846609.1|	75.9	224	54	0	1	672	13	236	2.2e-100	373.2	glycoside hydrolase family 61 protein	Moniliophthora roreri MCA 2997	8856
V_1_3-6kb/026470|m.248921	gi|641678036|ref|XP_008188006.1|	95.9	122	5	0	19	384	1356	1477	2.5e-59	236.1	PREDICTED: LOW QUALITY PROTEIN: spectrin alpha chain	Acyrthosiphon pisum	7498
V_1_3-6kb/026470|m.248920	gi|380030028|ref|XP_003698661.1|	89.9	168	17	0	1	504	1683	1850	3.5e-79	301.2	PREDICTED: LOW QUALITY PROTEIN: spectrin alpha chain-like	Apis florea	7498
V_1_3-6kb/026470|m.248923	gi|501295888|dbj|BAN20944.1|	96.6	87	3	0	4	264	270	356	5.7e-40	171.4	spectrin	Riptortus pedestris	7498
Wound/hiseq/c67528_g1_i1|m.38359	gi|224134236|ref|XP_002327789.1|	37.4	131	82	0	1	393	1	131	1.2e-18	100.1	uninformative	Populus trichocarpa	3088
BRN/hiseq/c61151_g2_i1|m.26891	gi|224134236|ref|XP_002327789.1|	38.8	134	69	2	1	375	1	130	5e-19	101.3	uninformative	Populus trichocarpa	3088
Basket/c12256_g2_i1|m.11710	gi|695040424|ref|XP_009407789.1|	45.9	111	55	3	1	330	1	107	4.6e-19	104.4	PREDICTED: alkylated DNA repair protein alkB homolog 8-like isoform X2	Musa acuminata subsp. malaccensis	8142
V_1_3-6kb/013684|m.218289	gi|15230357|ref|NP_190664.1|	33.3	75	48	1	1	219	163	237	1.4e-10	62.8	protein HOPZ-ACTIVATED RESISTANCE 1	Arabidopsis thaliana	683
V_3_3-6kb/003510|m.330856	gi|672203474|ref|XP_008778655.1|	39	100	56	2	1	285	567	666	5.7e-11	75.9	PREDICTED: disease resistance protein RGA2-like, partial	Phoenix dactylifera	683
V1_1kb_1/008454|m.708771	gi|168030118|ref|XP_001767571.1|	38	200	72	6	610	1209	5	152	5.2e-22	112.8	uninformative	Physcomitrella patens	8295
S_2_3-6kb/014493|m.98751	gi|449521231|ref|XP_004167633.1|	27.1	763	461	26	136	2193	27	771	5.7e-49	203	PREDICTED: protein IQ-DOMAIN 32-like	Cucumis sativus	9373
JASS/hiseq/c59145_g1_i1|m.43985	gi|168044656|ref|XP_001774796.1|	38.8	240	116	8	337	990	2	232	1.7e-24	120.6	uninformative	Physcomitrella patens	5905
Wound/hiseq/c70482_g2_i1|m.48920	gi|357508451|ref|XP_003624514.1|	33.3	150	95	3	256	696	84	231	5.8e-16	91.7	Nuclear factor related to kappa-B-binding protein	Medicago truncatula	8933
DCR/hiseq/c108718_g1_i3|m.137517	gi|15224257|ref|NP_181858.1|	39.9	143	76	3	16	429	23	160	2.6e-24	109	putative calcium binding protein	Arabidopsis thaliana	4728
BRN/hiseq/c68873_g3_i4|m.49165	gi|565369452|ref|XP_006351349.1|	38.2	152	81	5	34	474	148	291	3.3e-15	88.6	uninformative	Solanum tuberosum	2630
NACLR/hiseq/c64718_g2_i2|m.53623	gi|391328020|ref|XP_003738491.1|	59.6	99	40	0	1	297	1	99	3.9e-29	134.4	PREDICTED: muscle LIM protein Mlp84B-like	Metaseiulus occidentalis	9436
BRS/miseq/c22569_g1_i3|m.25919	gi|359495565|ref|XP_002271669.2|	40.8	157	83	4	31	498	21	168	6.3e-28	131	PREDICTED: mavicyanin	Vitis vinifera	4836
V_3_3-6kb/019501|m.367093	gi|193695146|ref|XP_001946372.1|	81.6	234	42	1	4	702	762	995	8.8e-105	386.7	uninformative	Acyrthosiphon pisum	3086
BRN/hiseq/c73257_g1_i1|m.70501	gi|331215087|ref|XP_003320224.1|	86.6	357	48	0	4	1074	3	359	1.4e-178	632.5	fructose-bisphosphate aldolase, class II	Puccinia graminis f. sp. tritici CRL 75-36-700-3	7433
SDN/miseq/c32263_g2_i1|m.54463	gi|502143917|ref|XP_004505515.1|	34.1	138	84	4	283	684	150	284	1.8e-15	90.5	uninformative	Cicer arietinum	5494
V_1_3-6kb/002028|m.190870	gi|328724595|ref|XP_001948420.2|	98	100	2	0	1	300	486	585	3.6e-45	187.6	PREDICTED: paramyosin, long form-like	Acyrthosiphon pisum	7949
JASS/hiseq/c52943_g2_i1|m.24554	gi|224065080|ref|XP_002301660.1|	26.3	954	581	34	1	2736	1	874	2.3e-63	251.1	cc-nbs-lrr resistance protein	Populus trichocarpa	683
M_S1/c30302_g1_i2|m.139338	gi|168024039|ref|XP_001764544.1|	53.1	277	115	2	4	834	149	410	4.4e-78	298.9	uninformative	Physcomitrella patens	2944
DCS2kb_1/polished_high/001236|m.1234	gi|502118982|ref|XP_004496466.1|	48	256	81	15	1	612	1	256	2.8e-46	192.2	PREDICTED: keratin, type I cytoskeletal 9-like	Cicer arietinum	7612
JASS/hiseq/c61089_g1_i7|m.54652	gi|565399365|ref|XP_006365225.1|	66	53	18	0	217	375	30	82	5e-10	71.6	uninformative	Solanum tuberosum	9570
V1_1kb_2/polished_high/001104|m.1161	gi|170577713|ref|XP_001894110.1|	41.1	190	68	11	223	753	81	239	2.2e-24	119.8	pherophorin-dz1 protein	Brugia malayi	3088
BRN/hiseq/c71738_g1_i4|m.64206	gi|565362822|ref|XP_006348143.1|	33.3	427	199	17	79	1143	121	533	3.1e-43	183	PREDICTED: WRKY transcription factor 6-like isoform X1	Solanum tuberosum	1096
S_2kb/019942|m.687753	gi|15236409|ref|NP_193145.1|	26.8	246	146	8	16	708	263	489	8e-13	72	hypothetical protein	Arabidopsis thaliana	7068
Wound/hiseq/c64519_g1_i1|m.30705	gi|512900044|ref|XP_004924796.1|	81.5	356	48	6	1	1059	1	341	3.6e-179	634.4	PREDICTED: four and a half LIM domains protein 2-like isoform X3	Bombyx mori	9735
M_S1/c31493_g1_i1|m.142700	gi|226532291|ref|NP_001143782.1|	45.7	219	106	4	970	1617	103	311	3.5e-40	173.3	uninformative	Zea mays	8180
S_2_3-6kb/001313|m.70294	gi|302760255|ref|XP_002963550.1|	54.7	75	32	2	112	330	6	80	6e-14	84	family 2 glycosyltransferase	Selaginella moellendorffii	7372
V_2_3-6kb/012128|m.285337	gi|641649644|ref|XP_008186540.1|	91.8	306	25	0	4	921	156	461	7e-158	564.7	PREDICTED: nesprin-1-like	Acyrthosiphon pisum	8237
P/miseq/c20946_g1_i2|m.14490	gi|15228790|ref|NP_191814.1|	39.1	169	84	6	1	483	1	158	1.7e-24	109.8	drought responsive ATP-binding motif containing protein	Arabidopsis thaliana	1431
V_2_3-6kb/008937|m.277957	gi|328699230|ref|XP_003240873.1|	98.3	235	4	0	10	714	1298	1532	1.7e-125	455.7	PREDICTED: spectrin beta chain isoform X1	Acyrthosiphon pisum	7498
S_1_3-6kb/003433|m.8132	gi|357138276|ref|XP_003570722.1|	44	175	94	3	1	525	400	570	2.4e-31	144.4	uninformative	Brachypodium distachyon	9482
V/hiseq/c59459_g1_i1|m.50681	gi|328712855|ref|XP_001950781.2|	45	571	292	6	10	1716	6	556	3.6e-150	538.9	PREDICTED: major facilitator superfamily domain-containing protein 6-like	Acyrthosiphon pisum	9867
JASS/hiseq/c59363_g1_i4|m.44986	gi|15232664|ref|NP_188190.1|	44.4	250	110	8	136	867	37	263	5.6e-44	175.3	Single hybrid motif superfamily protein	Arabidopsis thaliana	9485
JASS/hiseq/c62019_g2_i4|m.60766	gi|116793035|gb|ABK26593.1|	74.5	184	46	1	1	549	55	238	4e-66	259.2	unknown	Picea sitchensis	2295
JASS/hiseq/c61431_g7_i2|m.56641	gi|351720890|ref|NP_001238215.1|	31.1	148	88	5	1	429	1	139	4.6e-12	78.2	uninformative	Glycine max	8529
SDN/miseq/c13107_g1_i1|m.8791	gi|242247077|ref|NP_001156221.1|	45	313	171	1	34	972	10	321	6.1e-88	331.3	stearoyl-coa desaturase-like	Acyrthosiphon pisum	9595
DCS1kb_1/polished_high/000666|m.688	gi|675269662|gb|AIL50244.1|	82.8	145	24	1	1	432	1	145	1.6e-64	253.4	putative auxin-repressed protein	Pinus massoniana	9198
DCR/hiseq/c84957_g1_i3|m.46853	gi|720063759|ref|XP_010275740.1|	31.6	1624	860	65	184	4752	17	1490	4.5e-174	620.9	PREDICTED: filaggrin-like	Nelumbo nucifera	8680
BRN/hiseq/c42201_g1_i3|m.9881	gi|116792920|gb|ABK26550.1|	66.9	142	41	4	28	441	28	167	1.9e-41	176.8	unknown	Picea sitchensis	8470
Wound/hiseq/c70071_g1_i1|m.47084	gi|255579769|ref|XP_002530723.1|	33.8	216	108	7	241	861	70	259	7.1e-19	101.7	uninformative	Ricinus communis	2630
JASS/hiseq/c55217_g1_i2|m.30323	gi|116783089|gb|ABK22789.1|	38	205	106	9	1	591	32	223	1.1e-20	108.2	unknown	Picea sitchensis	7104
JASS/hiseq/c49660_g2_i2|m.18408	gi|255567546|ref|XP_002524752.1|	41.3	213	105	6	7	624	354	553	5.9e-39	167.9	nucleolar protein nop56, putative	Ricinus communis	5938
Wound/hiseq/c73167_g1_i2|m.62438	gi|115452563|ref|NP_001049882.1|	39.2	130	64	2	34	378	51	180	5.9e-18	97.4	Os03g0305400	Oryza sativa	1431
V1_1kb_2/polished_high/002268|m.2268	gi|502118982|ref|XP_004496466.1|	47.5	259	87	18	1	639	1	256	1e-43	183.7	PREDICTED: keratin, type I cytoskeletal 9-like	Cicer arietinum	7612
K_S1/c30294_g3_i4|m.232329	gi|148909483|gb|ABR17839.1|	45.2	208	104	4	295	903	155	357	1.6e-37	164.9	uninformative	Picea sitchensis	7211
Wound/hiseq/c74860_g1_i2|m.73265	gi|224110636|ref|XP_002315586.1|	31.7	300	147	11	544	1395	354	611	3.7e-30	139.8	uninformative	Populus trichocarpa	6762
BRN/hiseq/c60886_g1_i2|m.26464	gi|15220594|ref|NP_172054.1|	29.3	167	102	4	526	978	568	734	8.7e-16	82.8	putative inositol 1,4,5-trisphosphate 5-phosphatase	Arabidopsis thaliana	9106
BRN/hiseq/c6329_g1_i2|m.1295	gi|15221395|ref|NP_172100.1|	33.3	147	83	5	55	471	155	294	1.2e-12	71.2	delta-9 desaturase-like 2 protein	Arabidopsis thaliana	7195
P/miseq/c27567_g1_i2|m.27917	gi|148908365|gb|ABR17296.1|	79.7	217	38	2	1	651	1	211	4.4e-90	339	unknown	Picea sitchensis	9602
DCR/hiseq/c92465_g1_i1|m.63758	gi|170085329|ref|XP_001873888.1|	80.9	346	65	1	1	1035	21	366	3.7e-160	571.2	GTP binding protein	Laccaria bicolor S238N-H82	6186
V_1_3-6kb/015317|m.222149	gi|328721179|ref|XP_001949072.2|	87.9	224	27	0	1	672	1475	1698	1.9e-109	402.1	PREDICTED: fatty acid synthase-like	Acyrthosiphon pisum	8060
JASS/hiseq/c59366_g4_i3|m.45003	gi|297824163|ref|XP_002879964.1|	34	159	86	4	46	501	64	210	1.1e-12	80.5	uninformative	Arabidopsis lyrata	2630
V/hiseq/c60782_g1_i1|m.56722	gi|328720798|ref|XP_001947579.2|	70.8	284	72	3	1	819	343	626	2.2e-120	439.1	PREDICTED: zinc finger protein 84-like	Acyrthosiphon pisum	3086
V_3_3-6kb/011310|m.348412	gi|328717225|ref|XP_001945030.2|	78.6	612	123	5	1	1818	252	861	1e-293	1015.8	PREDICTED: zinc finger protein 347 isoform X1	Acyrthosiphon pisum	3086
DCS1kb_1/009535|m.12489	gi|301118841|ref|XP_002907148.1|	45.4	304	121	9	40	879	245	527	3.1e-57	229.2	uninformative	Phytophthora infestans	8942
Basket/c19356_g1_i1|m.27608	gi|224134607|ref|XP_002321864.1|	34.4	183	114	1	307	855	64	240	7.6e-24	118.2	basix helix-loop-helix family protein	Populus trichocarpa	2464
V_2_3-6kb/002063|m.261937	gi|328719285|ref|XP_003246718.1|	98.5	198	3	0	1	594	1	198	1.9e-108	398.7	PREDICTED: band 4.1-like protein 5 isoform X1	Acyrthosiphon pisum	8793
V_2_3-6kb/020081|m.304357	gi|328707222|ref|XP_001949101.2|	97.3	264	7	0	1	792	1	264	1.5e-143	515.8	PREDICTED: septin-1 isoform X2	Acyrthosiphon pisum	6186
DCR/hiseq/c105161_g3_i4|m.112983	gi|224286611|gb|ACN41010.1|	74	254	63	1	1	753	1	254	2.5e-97	363.2	uninformative	Picea sitchensis	6040
DCR/hiseq/c106309_g2_i1|m.119945	gi|242809458|ref|XP_002485373.1|	37.4	454	255	12	4	1338	128	561	1.5e-79	303.9	flavin-binding monooxygenase, putative	Talaromyces stipitatus ATCC 10500	9055
BRS/miseq/c22940_g1_i2|m.26843	gi|294462612|gb|ADE76852.1|	81.1	201	38	0	1	603	1	201	1.7e-91	343.6	unknown	Picea sitchensis	5494
DCS/hiseq/c49807_g1_i3|m.20138	gi|359477769|ref|XP_002282082.2|	31.7	325	153	17	187	1026	193	493	1.9e-24	120.6	uninformative	Vitis vinifera	8894
S_3_3-6kb/017582|m.169362	gi|357493099|ref|XP_003616838.1|	38.8	152	91	2	355	807	424	574	1.9e-21	110.2	uninformative	Medicago truncatula	6482
NACLR/hiseq/c68183_g1_i1|m.64951	gi|148910391|gb|ABR18272.1|	66.5	236	75	2	1	702	27	260	1.1e-78	301.2	unknown	Picea sitchensis	2295
DCR/hiseq/c40601_g1_i1|m.13244	gi|116793329|gb|ABK26709.1|	74.6	181	42	4	10	549	1	178	1.3e-66	260.8	unknown	Picea sitchensis	9162
BRS/miseq/c10283_g1_i1|m.7246	gi|255560578|ref|XP_002521303.1|	59.2	71	29	0	82	294	15	85	3.4e-16	92	uninformative	Ricinus communis	8492
DCS_2kb/004660|m.236736	gi|255547952|ref|XP_002515033.1|	44.6	83	46	0	1	249	149	231	3.2e-10	73.2	uninformative	Ricinus communis	6100
P/miseq/c42067_g1_i1|m.55030	gi|356571077|ref|XP_003553707.1|	39	254	122	11	4	735	77	307	2e-25	123.2	uninformative	Glycine max	3392
JASS/hiseq/c61263_g3_i7|m.55566	gi|224068701|ref|XP_002326178.1|	32.3	424	239	14	370	1575	59	456	2e-48	200.7	uninformative	Populus trichocarpa	6100
SDN/miseq/c27865_g1_i1|m.33622	gi|502083318|ref|XP_004487422.1|	34	294	144	10	19	795	71	349	5.6e-31	141.7	PREDICTED: probable WRKY transcription factor 31-like	Cicer arietinum	1096
S_1_3-6kb/001616|m.3959	gi|757377323|gb|KIR82717.1|	21.1	284	224	0	7	858	1594	1877	6.3e-10	73.9	hypothetical protein I306_00162	Cryptococcus gattii EJB2	7882
DCR/hiseq/c94000_g1_i1|m.67998	gi|356556908|ref|XP_003546762.1|	37.3	244	132	8	28	756	16	239	1.3e-34	153.7	PREDICTED: heme-binding protein 2-like	Glycine max	9478
JASS/hiseq/c60470_g1_i2|m.50961	gi|449435657|ref|XP_004135611.1|	43.5	154	86	1	19	477	85	238	5.8e-32	144.4	PREDICTED: REF/SRPP-like protein At3g05500-like	Cucumis sativus	6057
SDN/miseq/c27732_g1_i2|m.33200	gi|514805027|ref|XP_004977379.1|	46.4	112	55	3	46	369	70	180	3.2e-21	108.2	PREDICTED: non-specific lipid-transfer protein 3-like	Setaria italica	7535
BRS/miseq/c20455_g1_i1|m.21085	gi|168052658|ref|XP_001778757.1|	39.5	405	205	17	25	1167	4	392	4.8e-50	205.7	uninformative	Physcomitrella patens	8889
BRN/hiseq/c58073_g2_i4|m.22216	gi|356510122|ref|XP_003523789.1|	63.8	69	24	1	31	237	15	82	8.5e-15	86.7	PREDICTED: double-stranded RNA-binding protein 1-like	Glycine max	8266
V/hiseq/c54913_g2_i1|m.36234	gi|193659536|ref|XP_001943395.1|	77.3	671	147	2	295	2301	48	715	0	1053.9	PREDICTED: glucose dehydrogenase	FAD, quinone	7236
BRS/miseq/c17398_g1_i3|m.15992	gi|15217596|ref|NP_171706.1|	35.5	152	72	7	388	843	150	275	7.6e-19	92	C2H2-type zinc finger protein	Arabidopsis thaliana	8505
SDN/miseq/c31862_g1_i1|m.51535	gi|357468493|ref|XP_003604531.1|	28.4	201	137	5	58	648	113	310	4e-17	95.5	uninformative	Medicago truncatula	1192
M_S1/c32291_g1_i3|m.145019	gi|470139047|ref|XP_004305263.1|	33	324	184	12	49	951	16	329	1.5e-34	154.1	PREDICTED: 1-aminocyclopropane-1-carboxylate oxidase 4-like	Fragaria vesca	9551
SDN/miseq/c59527_g1_i1|m.71099	gi|345483434|ref|XP_001602865.2|	70.9	306	86	2	67	975	30	335	1.1e-137	496.5	PREDICTED: vesicular integral-membrane protein VIP36-like	Nasonia vitripennis	9725
Neg_S1/c19262_g1_i2|m.93848	gi|255569143|ref|XP_002525540.1|	34.4	317	188	6	1327	2256	665	968	1.7e-43	185.3	uninformative	Ricinus communis	8663
V_1_3-6kb/005894|m.200361	gi|255565011|ref|XP_002523498.1|	59	178	52	3	4	474	343	520	7.9e-52	210.3	ATP binding protein, putative	Ricinus communis	8680
Neg_S1/c15497_g1_i1|m.81113	gi|168010255|ref|XP_001757820.1|	52.1	169	79	1	433	933	304	472	5.9e-43	181.8	uninformative	Physcomitrella patens	9302
V_2_3-6kb/002170|m.262199	gi|224286611|gb|ACN41010.1|	76.1	184	40	1	220	759	71	254	7.1e-68	265.4	uninformative	Picea sitchensis	6040
BRN/hiseq/c78016_g1_i1|m.72574	gi|698571596|ref|XP_009774916.1|	31.3	115	74	2	70	399	54	168	3.6e-10	72.8	uninformative	Nicotiana sylvestris	1192
V/hiseq/c30391_g2_i1|m.8596	gi|187111142|ref|NP_001119674.1|	93.2	365	22	2	1	1086	1	365	7.3e-207	726.5	fatty acid desaturase	Acyrthosiphon pisum	9595
S_3_3-6kb/006639|m.146335	gi|460376216|ref|XP_004233895.1|	36.4	151	94	2	490	939	418	567	3.1e-19	103.2	uninformative	Solanum lycopersicum	6482
Wound/hiseq/c72423_g1_i1|m.58337	gi|356515734|ref|XP_003526553.1|	55.1	89	37	2	13	279	9	94	1e-15	89.7	PREDICTED: double-stranded RNA-binding protein 1-like isoform X1	Glycine max	8266
DCS1kb_3/018632|m.92240	gi|15232703|ref|NP_188206.1|	31.1	251	149	6	58	783	53	288	6.1e-27	119	putative delta 9 desaturase	Arabidopsis thaliana	7195
BRS/miseq/c26305_g1_i4|m.36049	gi|383165687|gb|AFG65733.1|	56	134	56	2	85	486	1	131	2.8e-33	149.8	hypothetical protein 0_3683_01, partial	Pinus taeda	5368
M_S1/c36671_g1_i11|m.163016	gi|383175422|gb|AFG71163.1|	71.1	135	35	1	10	402	2	136	8.2e-48	199.1	hypothetical protein 0_13804_01, partial	Pinus taeda	6066
S_3_3-6kb/018569|m.171506	gi|585662294|ref|XP_006816725.1|	30.9	220	143	3	7	651	8	223	7.1e-24	119	PREDICTED: RNA-directed DNA polymerase from mobile element jockey-like	Saccoglossus kowalevskii	3425
BRS/miseq/c55558_g1_i1|m.68701	gi|116790729|gb|ABK25719.1|	72.8	228	61	1	1	681	1	228	1.4e-86	327.4	unknown	Picea sitchensis	9517
V_3_3-6kb/019116|m.366213	gi|324986406|ref|YP_004276278.1|	82	445	78	1	4	1338	402	844	4.2e-204	717.6	uninformative	Pinus lambertiana	8687
NACLR/hiseq/c69076_g1_i2|m.68785	gi|449435657|ref|XP_004135611.1|	44.1	238	119	3	4	681	3	238	2.4e-52	212.6	PREDICTED: REF/SRPP-like protein At3g05500-like	Cucumis sativus	6057
BRS/miseq/c28355_g1_i1|m.43436	gi|460374940|ref|XP_004233266.1|	43	86	45	1	307	564	86	167	1.8e-10	73.2	PREDICTED: RING-H2 finger protein ATL73-like	Solanum lycopersicum	1847
SDN/miseq/c30700_g1_i1|m.44823	gi|565374692|ref|XP_006353890.1|	30.5	488	270	18	1	1392	1	443	5.4e-37	162.5	PREDICTED: BAHD acyltransferase DCR-like	Solanum tuberosum	614
Wound/hiseq/c69730_g1_i2|m.45766	gi|328724595|ref|XP_001948420.2|	84.2	881	136	3	1	2640	1	879	0	1426	PREDICTED: paramyosin, long form-like	Acyrthosiphon pisum	7949
S_1_3-6kb/019613|m.43219	gi|565372804|ref|XP_006352978.1|	29.6	416	240	15	40	1230	486	867	6.4e-27	129	PREDICTED: probable disease resistance RPP8-like protein 4-like	Solanum tuberosum	683
DCR/hiseq/c65603_g3_i1|m.24565	gi|116783676|gb|ABK23046.1|	50.9	267	124	4	1	789	1	264	4.8e-62	246.1	unknown	Picea sitchensis	2729
BRN/hiseq/c72367_g1_i1|m.67890	gi|514707350|ref|XP_004951273.1|	25.7	1450	795	78	1	3744	8	1377	2.1e-75	291.6	PREDICTED: BAG family molecular chaperone regulator 6-like	Setaria italica	9000
BRN/hiseq/c65496_g1_i2|m.36965	gi|359485125|ref|XP_002262877.2|	32.1	374	199	12	220	1203	61	425	7.1e-38	165.2	uninformative	Vitis vinifera	9532
NACLR/hiseq/c4676_g1_i1|m.2019	gi|168057287|ref|XP_001780647.1|	46.5	286	127	7	1006	1830	264	534	1.3e-54	221.5	uninformative	Physcomitrella patens	9113
BRS/miseq/c21707_g1_i3|m.23863	gi|168064583|ref|XP_001784240.1|	60.7	234	74	1	793	1494	1	216	6.6e-76	292.4	uninformative	Physcomitrella patens	9106
S_2kb_3/016019|m.653025	gi|356495254|ref|XP_003516494.1|	37.9	182	101	4	295	822	66	241	7.3e-23	115.9	uninformative	Glycine max	6100
V_1kb/005195|m.869617	gi|240848841|ref|NP_001155592.1|	73.6	121	18	4	13	336	36	155	6.8e-41	174.5	cuticular protein 41 precursor	Acyrthosiphon pisum	9647
DCR/hiseq/c108205_g3_i1|m.133417	gi|396466559|ref|XP_003837718.1|	85.6	666	95	1	1	1998	1	665	0	1217.2	similar to alcohol oxidase	Leptosphaeria maculans JN3	7236
BRS/miseq/c22382_g1_i3|m.25435	gi|15242029|ref|NP_197564.1|	35	220	124	5	1	624	1	213	4.5e-35	145.2	protein LURP-one-related 16	Arabidopsis thaliana	6535
SDN/miseq/c23290_g1_i1|m.22199	gi|361067541|gb|AEW08082.1|	92.9	154	11	0	757	1218	1	154	1.6e-85	324.7	hypothetical protein 0_18435_01, partial	Pinus radiata	1034
BRS/miseq/c8236_g1_i1|m.5579	gi|18397927|ref|NP_565379.1|	41.7	132	59	5	55	435	187	305	5.5e-15	87.8	uninformative	Arabidopsis thaliana	3392
SDN/miseq/c30650_g2_i3|m.44606	gi|460373783|ref|XP_004232693.1|	34	427	218	14	16	1125	118	537	1.7e-49	203.8	PREDICTED: probable WRKY transcription factor 31 isoform X2	Solanum lycopersicum	1096
BRN/hiseq/c64313_g3_i1|m.33878	gi|15227319|ref|NP_179283.1|	35.7	207	112	8	151	744	173	367	7.6e-25	111.7	bHLH transcription factor	Arabidopsis thaliana	5905
V1_1kb_1/027666|m.737504	gi|514818957|ref|XP_004984178.1|	38.3	133	71	3	4	399	66	188	9.5e-12	77	PREDICTED: actin cytoskeleton-regulatory complex protein PAN1-like	Setaria italica	8609
V_2_3-6kb/012530|m.286311	gi|328720389|ref|XP_003247015.1|	94.6	224	12	0	1	672	413	636	1.2e-114	419.5	PREDICTED: spectrin beta chain, non-erythrocytic 1 isoform X2	Acyrthosiphon pisum	7498
S_1kb_2/002996|m.508558	gi|15240646|ref|NP_196857.1|	30	243	154	6	16	696	572	814	4e-20	96.3	ankyrin-repeat containing protein	Arabidopsis thaliana	8478
DCR/hiseq/c105161_g3_i2|m.112978	gi|148910284|gb|ABR18222.1|	64.6	277	65	5	1	732	1	277	7.8e-88	331.6	unknown	Picea sitchensis	6040
V_2_3-6kb/001939|m.261624	gi|328712100|ref|XP_001946127.2|	94.7	476	25	0	109	1536	255	730	3.7e-281	973.8	PREDICTED: zinc finger and SCAN domain-containing protein 2-like	Acyrthosiphon pisum	3086
DCR/hiseq/c76003_g1_i2|m.33581	gi|27263090|emb|CAD35494.1|	53.5	325	148	3	76	1044	27	350	4.8e-99	369.4	putative auxin induced cell wall protein	Pinus pinaster	7785
NACLR/hiseq/c71162_g1_i2|m.80487	gi|148908407|gb|ABR17317.1|	66.4	146	48	1	73	510	53	197	8.2e-44	184.9	unknown	Picea sitchensis	3105
V/hiseq/c62800_g3_i3|m.67619	gi|328703181|ref|XP_001944600.2|	61.1	1591	589	15	1	4746	631	2200	0	1928.7	PREDICTED: fatty acid synthase-like	Acyrthosiphon pisum	8060
S_1kb_1/016708|m.499135	gi|565387758|ref|XP_006359655.1|	34.7	450	198	23	64	1185	14	443	8.6e-52	211.5	PREDICTED: proline-rich protein 4-like isoform X2	Solanum tuberosum	9603
Wound/hiseq/c67570_g1_i1|m.38524	gi|148908407|gb|ABR17317.1|	76.8	194	45	0	1	582	1	194	1.1e-77	297.7	unknown	Picea sitchensis	3105
V1_1kb_1/021010|m.727541	gi|294461496|gb|ADE76309.1|	64.3	291	96	3	1	858	2	289	2.2e-87	330.5	uninformative	Picea sitchensis	1831
DCR/hiseq/c104620_g1_i4|m.109981	gi|224134236|ref|XP_002327789.1|	38.5	135	79	1	1	405	1	131	1.2e-18	100.1	uninformative	Populus trichocarpa	3088
DCR/hiseq/c92071_g1_i1|m.62748	gi|15239750|ref|NP_199706.1|	39.2	153	85	3	70	528	13	157	1.4e-24	110.2	thioesterase family protein	Arabidopsis thaliana	7069
DCR/hiseq/c94683_g2_i1|m.70006	gi|169851748|ref|XP_001832563.1|	60.2	201	79	1	1	600	341	541	2.1e-65	255.8	multidrug resistance protein 4	Coprinopsis cinerea okayama7#130	9158
S_1_3-6kb/022980|m.50733	gi|361066293|gb|AEW07458.1|	85.7	49	7	0	499	645	18	66	2.8e-15	90.5	hypothetical protein 0_2068_01, partial	Pinus radiata	4785
S_1_3-6kb/022980|m.50732	gi|359481502|ref|XP_002274593.2|	35.3	221	123	5	10	633	78	291	8.7e-20	104.4	uninformative	Vitis vinifera	4785
V_1_3-6kb/015459|m.222496	gi|328699232|ref|XP_001950095.2|	99.1	213	2	0	1	639	84	296	2.5e-117	428.3	PREDICTED: spectrin beta chain isoform X4	Acyrthosiphon pisum	8237
V_1_3-6kb/015459|m.222495	gi|328699230|ref|XP_003240873.1|	99.3	574	4	0	1	1722	370	943	0	1125.5	PREDICTED: spectrin beta chain isoform X1	Acyrthosiphon pisum	7498
E1_1kb/polished_high/000753|m.749	gi|242084700|ref|XP_002442775.1|	39	118	62	3	13	363	6	114	5.5e-14	84.3	uninformative	Sorghum bicolor	7535
S_1_3-6kb/023196|m.51227	gi|567901242|ref|XP_006443109.1|	31.5	143	80	3	268	693	13	138	4.8e-11	77.4	hypothetical protein CICLE_v10021601mg	Citrus clementina	9234
SDN/miseq/c17165_g1_i1|m.12959	gi|116783926|gb|ABK23144.1|	62.7	110	34	3	1	327	5	108	2.7e-27	129.4	unknown	Picea sitchensis	6087
V_1_3-6kb/002414|m.191859	gi|328721100|ref|XP_003247211.1|	73.5	438	99	6	1	1272	62	496	2.4e-177	628.6	PREDICTED: EH domain-binding protein 1 isoform X2	Acyrthosiphon pisum	8237
JASS/hiseq/c57507_g2_i3|m.37372	gi|565378301|ref|XP_006355596.1|	48.9	184	88	3	265	813	45	223	2.5e-42	179.5	PREDICTED: cold-regulated 413 inner membrane protein 2, chloroplastic-like	Solanum tuberosum	9625
DCS_1kb/011117|m.113531	gi|15221470|ref|NP_177036.1|	44.9	147	65	6	608	201	105	246	4.7e-23	105.1	proline-rich receptor-like protein kinase PERK9	Arabidopsis thaliana	3088
DCS2kb_2/003446|m.172005	gi|460372634|ref|XP_004232133.1|	30.5	295	181	7	25	906	12	283	2.7e-31	143.3	PREDICTED: formin-2	Solanum lycopersicum	1511
NACLR/hiseq/c70685_g1_i2|m.77306	gi|116793035|gb|ABK26593.1|	77.1	266	59	2	1	792	7	272	9.9e-105	387.9	unknown	Picea sitchensis	2295
SDN/miseq/c14090_g1_i1|m.9685	gi|116779759|gb|ABK21419.1|	82.5	189	27	4	1	555	1	187	5.6e-78	298.5	unknown	Picea sitchensis	3934
V_2_3-6kb/014076|m.290050	gi|298715323|emb|CBJ27951.1|	35.5	203	109	8	289	846	607	804	1.2e-17	99	UBA/TS-N domain containing protein	Ectocarpus siliculosus	9128
DCR/hiseq/c7822_g1_i1|m.2770	gi|169867188|ref|XP_001840175.1|	87.8	262	28	2	1	786	126	383	9.1e-127	459.9	septin	Coprinopsis cinerea okayama7#130	6186
NACLR/hiseq/c70648_g1_i6|m.77049	gi|116791150|gb|ABK25874.1|	69	113	33	1	1	339	159	269	5.3e-31	141.7	unknown	Picea sitchensis	2295
Wound/hiseq/c56890_g2_i1|m.19177	gi|502167750|ref|XP_004514241.1|	36.6	186	107	6	52	594	53	232	6.3e-19	102.1	uninformative	Cicer arietinum	9479
Wound/hiseq/c61950_g1_i1|m.25870	gi|356523659|ref|XP_003530454.1|	33	333	152	14	37	891	6	315	3.2e-35	156	PREDICTED: proline-rich extensin-like protein EPR1-like	Glycine max	1511
V/hiseq/c66448_g1_i1|m.84107	gi|193598927|ref|XP_001944466.1|	75.2	690	168	3	1	2064	1	689	0	1077.4	PREDICTED: peroxidase-like isoform X1	Acyrthosiphon pisum	8280
V1_1kb_1/023651|m.731494	gi|193716215|ref|XP_001948806.1|	65	214	40	9	10	615	2	192	3.8e-63	248.8	PREDICTED: cuticle protein-like	Acyrthosiphon pisum	9647
SDN/miseq/c28876_g1_i1|m.37170	gi|470144858|ref|XP_004308064.1|	29	193	115	4	544	1077	198	383	7.1e-11	75.5	PREDICTED: BAHD acyltransferase DCR-like	Fragaria vesca	614
V/hiseq/c56573_g3_i3|m.40877	gi|460400013|ref|XP_004245530.1|	31.1	338	191	10	277	1251	30	338	7.2e-32	145.6	PREDICTED: probable WRKY transcription factor 53	Solanum lycopersicum	8572
BRN/hiseq/c72662_g3_i10|m.69675	gi|359472793|ref|XP_002275153.2|	28.9	543	304	18	19	1575	375	859	2.8e-40	173.7	PREDICTED: disease resistance protein RPM1-like	Vitis vinifera	683
E1_2kb_3/008067|m.369682	gi|302775794|ref|XP_002971314.1|	30.5	390	236	6	151	1260	49	423	5.7e-49	202.2	uninformative	Selaginella moellendorffii	5938
S_1_3-6kb/021554|m.47493	gi|242039679|ref|XP_002467234.1|	25.8	252	175	5	4	744	19	263	2e-14	86.7	uninformative	Sorghum bicolor	3196
DCR/hiseq/c105843_g2_i2|m.116783	gi|294463957|gb|ADE77499.1|	61.7	196	61	4	1	576	1	186	6.9e-55	221.9	unknown	Picea sitchensis	7104
S_1_3-6kb/004704|m.10772	gi|15230357|ref|NP_190664.1|	28.4	134	92	2	67	462	144	275	1.9e-12	69.7	protein HOPZ-ACTIVATED RESISTANCE 1	Arabidopsis thaliana	683
JASS/hiseq/c8069_g1_i1|m.1924	gi|168037203|ref|XP_001771094.1|	31.2	237	115	11	10	669	5	210	7.2e-17	94.7	uninformative	Physcomitrella patens	9319
V1_1kb_1/022073|m.729145	gi|15231489|ref|NP_187420.1|	47.5	316	146	9	244	1179	75	374	1.1e-69	261.2	arogenate dehydratase 2	Arabidopsis thaliana	1401
SDN/miseq/c26214_g1_i2|m.28969	gi|42562279|ref|NP_173791.2|	26.2	534	328	16	1	1515	1	497	3.4e-32	146.7	uninformative	Arabidopsis thaliana	9570
Neg_S1/c534_g1_i1|m.60707	gi|15228327|ref|NP_190390.1|	36.8	361	171	12	1	1047	1	316	2.9e-50	196.4	RING/U-box domain-containing protein	Arabidopsis thaliana	9118
DCR/hiseq/c4764_g1_i1|m.1527	gi|598041253|ref|XP_007349999.1|	70.7	365	103	2	16	1101	34	397	4.7e-153	548.9	cellulase-domain-containing protein	Auricularia delicata TFB-10046 SS5	9176
BRS/miseq/c26914_g1_i7|m.37942	gi|15232664|ref|NP_188190.1|	46.6	163	70	3	199	687	118	263	8.7e-32	134.4	Single hybrid motif superfamily protein	Arabidopsis thaliana	9485
SDN/miseq/c21235_g1_i2|m.18551	gi|356507774|ref|XP_003522639.1|	32.8	421	210	15	22	1164	24	411	1.4e-41	177.6	PREDICTED: protein TIFY 8-like isoform X1	Glycine max	8889
V/hiseq/c63141_g2_i2|m.69726	gi|15236113|ref|NP_195718.1|	30.1	322	189	9	10	900	8	318	5.4e-30	129	putative clathrin assembly protein	Arabidopsis thaliana	9418
V_1kb/016371|m.887285	gi|356573579|ref|XP_003554935.1|	32.3	229	137	8	13	675	38	256	4.3e-19	102.4	PREDICTED: proline-rich protein 4-like	Glycine max	1511
DCS1kb_1/005884|m.7618	gi|548380815|ref|XP_005734375.1|	26.8	168	116	3	218	715	329	491	1.2e-10	73.6	PREDICTED: mucin-2-like, partial	Pundamilia nyererei	7433
DCS/hiseq/c57285_g1_i2|m.39919	gi|565363807|ref|XP_006348621.1|	39.1	417	218	12	1	1209	1	395	9.5e-75	287.7	uninformative	Solanum tuberosum	6726
DCR/hiseq/c109088_g2_i6|m.140455	gi|383169592|gb|AFG67951.1|	83.7	98	16	0	1	294	52	149	1.1e-38	167.5	hypothetical protein 2_5882_01, partial	Pinus taeda	1041
JASS/hiseq/c62305_g1_i8|m.62923	gi|294461496|gb|ADE76309.1|	70	90	22	1	4	258	222	311	6.9e-24	118.2	uninformative	Picea sitchensis	1831
DCS_1kb/017734|m.122543	gi|15221393|ref|NP_172098.1|	30.7	309	179	10	73	957	4	291	1.4e-30	131.3	delta-9 acyl-lipid desaturase 1	Arabidopsis thaliana	7195
V1_1kb_3/003116|m.788861	gi|514810012|ref|XP_004979820.1|	29.3	181	104	4	565	1092	83	244	2.1e-12	80.5	PREDICTED: vegetative cell wall protein gp1-like	Setaria italica	1511
S/hiseq/c46349_g1_i6|m.56792	gi|168000358|ref|XP_001752883.1|	28.5	407	253	8	1	1137	39	435	1.1e-42	182.2	uninformative	Physcomitrella patens	2184
SDN/miseq/c27020_g1_i1|m.31091	gi|357442279|ref|XP_003591417.1|	40.6	165	85	4	1	480	1	157	4.5e-26	124.8	Universal stress protein A-like protein	Medicago truncatula	1431
V/hiseq/c68118_g1_i1|m.84976	gi|193610695|ref|XP_001951107.1|	70.2	564	164	2	4	1683	1	564	1.9e-243	848.6	PREDICTED: esterase FE4-like isoform 1	Acyrthosiphon pisum	6936
BRN/hiseq/c53088_g1_i2|m.16780	gi|356546670|ref|XP_003541746.1|	44.4	135	61	6	46	426	142	270	3.8e-18	98.2	uninformative	Glycine max	5555
Wound/hiseq/c69914_g1_i10|m.46524	gi|449533174|ref|XP_004173552.1|	32.5	477	259	22	34	1389	20	458	3.9e-38	166.4	PREDICTED: LOW QUALITY PROTEIN: putative transcription factor bHLH041-like, partial	Cucumis sativus	7691
V_1kb/024285|m.899703	gi|255579769|ref|XP_002530723.1|	34.8	164	86	5	514	945	137	299	7.9e-16	91.7	uninformative	Ricinus communis	2630
V/hiseq/c63623_g1_i1|m.72870	gi|328707788|ref|XP_003243504.1|	72.6	420	114	1	1	1260	1	419	1.8e-185	655.6	PREDICTED: major facilitator superfamily domain-containing protein 6-like	Acyrthosiphon pisum	9867
Wound/hiseq/c74769_g2_i6|m.72710	gi|15220664|ref|NP_176389.1|	34.3	105	66	2	241	555	300	401	1.9e-11	66.6	mitochondrial transcription termination factor family protein	Arabidopsis thaliana	1831
DCS1kb_2/000991|m.36571	gi|356573589|ref|XP_003554940.1|	34.7	147	93	1	46	477	7	153	5.5e-17	95.5	PREDICTED: major pollen allergen Lol p 11-like, partial	Glycine max	1511
S_3_3-6kb/012766|m.159012	gi|91089385|ref|XP_973800.1|	53.8	93	41	2	19	294	767	858	3.5e-18	98.6	PREDICTED: zinc finger protein 271 isoform X2	Tribolium castaneum	3086
V/hiseq/c63941_g12_i1|m.75191	gi|641664259|ref|XP_008182946.1|	82.8	338	30	4	49	999	1	331	4.7e-152	545.4	PREDICTED: smoothelin	Acyrthosiphon pisum	8237
V/hiseq/c61621_g3_i3|m.60978	gi|116788393|gb|ABK24865.1|	52.5	455	185	10	991	2301	1	442	1.4e-109	405.6	uninformative	Picea sitchensis	3039
NACLR/hiseq/c67092_g1_i3|m.60980	gi|225434978|ref|XP_002281137.1|	40.7	300	170	5	10	897	15	310	1.5e-56	226.9	PREDICTED: probable S-acyltransferase At2g14255-like	Vitis vinifera	9442
RF-S_2/polished_high/001640|m.1709	gi|470138973|ref|XP_004305226.1|	28.9	938	505	35	247	2985	69	869	7.3e-67	263.1	uninformative	Fragaria vesca	4785
DCR/hiseq/c102265_g1_i1|m.98290	gi|227121701|gb|ACP19528.1|	59.6	629	239	5	1	1875	1	618	1.4e-218	767.3	multidrug transporter	Cadophora finlandica	9158
JASS/hiseq/c49913_g1_i2|m.18750	gi|148908407|gb|ABR17317.1|	65.2	198	68	1	1	594	1	197	1.8e-61	243.8	unknown	Picea sitchensis	3105
V/hiseq/c55380_g1_i2|m.37512	gi|328712849|ref|XP_003244921.1|	59	564	217	5	13	1704	3	552	6.3e-197	694.1	PREDICTED: major facilitator superfamily domain-containing protein 6-like isoform 1	Acyrthosiphon pisum	9867
DCR/hiseq/c12465_g1_i1|m.4121	gi|695038446|ref|XP_009406734.1|	35.2	145	68	5	31	453	1	123	1.5e-12	80.9	PREDICTED: uncharacterized protein LOC103989577	Musa acuminata subsp. malaccensis	6046
Wound/hiseq/c44757_g1_i2|m.11291	gi|383132412|gb|AFG47064.1|	80.3	157	28	1	43	504	1	157	1.9e-62	246.9	hypothetical protein 0_11217_01, partial	Pinus taeda	7104
DCR/hiseq/c108062_g1_i5|m.132328	gi|356574410|ref|XP_003555341.1|	43.3	171	83	7	13	519	7	165	2.2e-25	122.9	PREDICTED: non-specific lipid-transfer protein-like protein At2g13820-like	Glycine max	3637
S/hiseq/c46198_g3_i3|m.55629	gi|225436551|ref|XP_002274375.1|	31.4	491	286	19	115	1518	264	726	5.9e-51	209.1	PREDICTED: putative disease resistance RPP13-like protein 1	Vitis vinifera	683
BRN/hiseq/c52606_g1_i2|m.16340	gi|15217596|ref|NP_171706.1|	42.3	104	58	2	169	477	150	252	6.4e-16	81.6	C2H2-type zinc finger protein	Arabidopsis thaliana	8505
BRS/miseq/c54016_g1_i1|m.68004	gi|294462226|gb|ADE76664.1|	40.9	149	74	5	1	408	143	290	1.1e-18	101.3	uninformative	Picea sitchensis	683
DCR/hiseq/c105049_g2_i1|m.112350	gi|1438949|gb|AAB04132.1|	77.4	553	103	12	1	1632	1	540	1.1e-238	833.9	cutinase G-box binding protein	Nectria haematococca mpVI	3086
JASS/hiseq/c59198_g1_i2|m.44231	gi|565395557|ref|XP_006363405.1|	41.5	130	55	4	1	339	68	193	2.7e-17	95.1	PREDICTED: probable calcium-binding protein CML45-like	Solanum tuberosum	4728
S_1kb_1/014627|m.495841	gi|294463544|gb|ADE77301.1|	74.2	361	67	5	1	1005	1	361	5e-152	545.4	uninformative	Picea sitchensis	1034
DCR/hiseq/c97066_g1_i1|m.77694	gi|15239750|ref|NP_199706.1|	35.5	166	94	3	40	528	2	157	7.4e-23	104.4	thioesterase family protein	Arabidopsis thaliana	7069
S/hiseq/c41024_g1_i2|m.30380	gi|383175422|gb|AFG71163.1|	91.9	136	11	0	745	1152	1	136	8.1e-67	263.1	hypothetical protein 0_13804_01, partial	Pinus taeda	6066
V/hiseq/c61144_g1_i2|m.58501	gi|224053244|ref|XP_002297734.1|	29.6	334	226	5	253	1239	1	330	1.7e-34	154.1	uninformative	Populus trichocarpa	1041
JASS/hiseq/c62018_g1_i4|m.60751	gi|116793035|gb|ABK26593.1|	71	269	75	2	1	798	1	269	2.3e-93	350.1	unknown	Picea sitchensis	2295
BRN/hiseq/c69435_g3_i1|m.51690	gi|294462985|gb|ADE77031.1|	85.1	377	50	3	70	1197	30	401	5.4e-171	608.6	unknown	Picea sitchensis	9400
S/hiseq/c30218_g1_i2|m.10219	gi|294460560|gb|ADE75855.1|	84.8	394	59	1	25	1203	9	402	3.3e-192	679.1	unknown	Picea sitchensis	1034
E1/hiseq/c35995_g1_i1|m.16894	gi|357465225|ref|XP_003602894.1|	29.4	574	325	20	1	1614	11	540	1.5e-49	204.5	DsRNA-binding protein	Medicago truncatula	8266
BRS/miseq/c26846_g1_i1|m.37716	gi|470132851|ref|XP_004302288.1|	50.7	136	66	1	40	447	32	166	3.5e-28	132.9	uninformative	Fragaria vesca	7211
JASS/hiseq/c60491_g4_i2|m.51059	gi|359494147|ref|XP_002279019.2|	36.9	325	158	18	7	900	157	461	1.9e-35	156.8	PREDICTED: probable WRKY transcription factor 42-like	Vitis vinifera	1096
SDN/miseq/c32529_g1_i1|m.56281	gi|15238313|ref|NP_201300.1|	30.6	144	91	5	1	411	250	391	1e-11	67	mitochondrial transcription termination factor family protein	Arabidopsis thaliana	1041
S/hiseq/c46349_g1_i5|m.56791	gi|720045312|ref|XP_010270166.1|	27.3	407	260	11	31	1206	11	396	1.6e-33	152.9	PREDICTED: truncated FRIGIDA-like protein 1	Nelumbo nucifera	2184
JASS/hiseq/c60101_g1_i3|m.48890	gi|449442999|ref|XP_004139268.1|	38.8	183	79	9	49	576	41	197	1e-21	110.5	PREDICTED: E3 ubiquitin-protein ligase RING1-like	Cucumis sativus	9024
V1_1kb_3/015186|m.806874	gi|15228710|ref|NP_191780.1|	28.6	206	124	6	25	612	24	216	2.9e-18	90.1	putative endonuclease or glycosyl hydrolase	Arabidopsis thaliana	3039
V/hiseq/c59688_g2_i2|m.51579	gi|328706134|ref|XP_001951888.2|	91.1	425	37	1	1	1272	1	425	3.9e-223	780.8	PREDICTED: tyrosine-protein phosphatase non-receptor type 21-like	Acyrthosiphon pisum	8793
JASS/hiseq/c60637_g4_i7|m.51862	gi|15231489|ref|NP_187420.1|	45.4	317	148	9	241	1173	79	376	5.8e-68	255.4	arogenate dehydratase 2	Arabidopsis thaliana	1401
Wound/hiseq/c72117_g2_i3|m.56635	gi|470125807|ref|XP_004298890.1|	31.8	176	102	7	118	630	1	163	4.4e-11	75.5	PREDICTED: probable WRKY transcription factor 53-like	Fragaria vesca subsp. vesca	9023
DCS1kb_3/017128|m.90222	gi|662540438|gb|KEQ97739.1|	52.5	118	52	2	25	378	99	212	1.5e-23	117.9	hypothetical protein AUEXF2481DRAFT_542416	Aureobasidium subglaciale EXF-2481	9673
M_S1/c33825_g2_i2|m.150149	gi|470119651|ref|XP_004295924.1|	38.5	327	186	8	4	975	13	327	3e-63	249.2	PREDICTED: probable S-acyltransferase At2g14255-like	Fragaria vesca	9442
DCR/hiseq/c106700_g2_i3|m.122554	gi|294463975|gb|ADE77508.1|	78.6	126	26	1	1	378	1	125	7.6e-45	188.3	uninformative	Picea sitchensis	9551
V_2_3-6kb/006996|m.273596	gi|328699164|ref|XP_001946570.2|	81.6	158	29	0	1	474	457	614	5.1e-72	277.3	PREDICTED: fatty acyl-CoA hydrolase precursor, medium chain-like	Acyrthosiphon pisum	6936
V_2_3-6kb/006996|m.273598	gi|328699164|ref|XP_001946570.2|	70.9	134	32	1	4	384	38	171	1.2e-50	206.1	PREDICTED: fatty acyl-CoA hydrolase precursor, medium chain-like	Acyrthosiphon pisum	6936
S_2_3-6kb/016657|m.103224	gi|324986406|ref|YP_004276278.1|	59.3	172	66	3	1	504	365	536	3.2e-40	171.8	uninformative	Pinus lambertiana	8687
V/hiseq/c59933_g8_i1|m.52694	gi|328696527|ref|XP_003240053.1|	74.3	643	153	9	1	1908	1	638	6.2e-294	1016.5	PREDICTED: zinc finger protein 181-like isoform 1	Acyrthosiphon pisum	3086
SDN/miseq/c29633_g1_i2|m.40008	gi|357465225|ref|XP_003602894.1|	34	480	265	18	1	1368	11	462	7.5e-52	211.8	DsRNA-binding protein	Medicago truncatula	8266
SDN/miseq/c3234_g1_i1|m.1881	gi|116783130|gb|ABK22803.1|	68.6	102	28	1	1	294	159	260	2.8e-27	129.4	unknown	Picea sitchensis	2295
E1/hiseq/c45325_g1_i3|m.53344	gi|294460560|gb|ADE75855.1|	46.5	419	179	14	1	1173	1	402	2.5e-80	307.4	unknown	Picea sitchensis	1034
NACLR/hiseq/c70528_g3_i6|m.76307	gi|224053123|ref|XP_002297708.1|	27.8	158	109	3	175	639	231	386	5.4e-11	75.1	uninformative	Populus trichocarpa	1041
DCR/hiseq/c106956_g1_i1|m.124232	gi|15230725|ref|NP_187297.1|	31.4	274	161	10	97	882	11	269	2.2e-23	107.1	membrane-associated elongase-like protein	Arabidopsis thaliana	8628
DCS1kb_2/008874|m.47218	gi|168052721|ref|XP_001778788.1|	39.9	218	107	6	382	1008	408	610	6.9e-32	145.2	uninformative	Physcomitrella patens	7932
P/miseq/c25119_g1_i3|m.21725	gi|449508962|ref|XP_004163455.1|	45.5	121	55	2	103	462	295	405	2.4e-21	109	PREDICTED: LOW QUALITY PROTEIN: probable ubiquitin-like-specific protease 2B-like	Cucumis sativus	9482
V_1_3-6kb/024521|m.244211	gi|242039679|ref|XP_002467234.1|	27.6	257	177	5	1	756	1	253	8.5e-16	91.3	uninformative	Sorghum bicolor	3196
DCS_1kb/009864|m.111864	gi|225441479|ref|XP_002279934.1|	31.6	412	186	23	127	1119	14	410	1.8e-27	130.6	PREDICTED: E3 ubiquitin-protein ligase RFWD3	Vitis vinifera	9450
JASS/hiseq/c60607_g1_i3|m.51687	gi|294460560|gb|ADE75855.1|	41.3	429	195	16	1	1203	2	401	6e-69	269.6	unknown	Picea sitchensis	1034
JASS/hiseq/c49913_g1_i1|m.18748	gi|148908407|gb|ABR17317.1|	66.2	198	66	1	1	594	1	197	1.3e-64	254.2	unknown	Picea sitchensis	3105
NACLR/hiseq/c39221_g1_i1|m.17779	gi|15227743|ref|NP_180599.1|	37	138	80	3	316	726	185	316	7.7e-18	88.2	ovate family protein 2	Arabidopsis thaliana	8980
BRN/hiseq/c61961_g1_i1|m.28520	gi|356515345|ref|XP_003526361.1|	25.9	239	158	6	1	672	1	235	2.8e-15	89.4	PREDICTED: putative pectinesterase/pectinesterase inhibitor 24-like	Glycine max	7094
NACLR/hiseq/c5306_g1_i1|m.2372	gi|15227319|ref|NP_179283.1|	30.1	236	146	11	190	861	143	371	3.7e-20	96.3	bHLH transcription factor	Arabidopsis thaliana	5905
M_S1/c37485_g4_i3|m.167952	gi|148909624|gb|ABR17903.1|	77.2	180	37	1	1	540	1	176	5.7e-70	272.7	uninformative	Picea sitchensis	9376
V_1kb/016411|m.887345	gi|193634236|ref|XP_001944681.1|	66.9	130	35	2	1	369	1	129	2.7e-38	165.2	PREDICTED: innexin inx2	Acyrthosiphon pisum	9564
V_1kb/016411|m.887347	gi|193634236|ref|XP_001944681.1|	67	112	25	3	1	330	140	241	2.5e-31	141.7	PREDICTED: innexin inx2	Acyrthosiphon pisum	9564
S/hiseq/c44384_g2_i2|m.44296	gi|225437846|ref|XP_002263743.1|	34	377	204	14	31	1107	177	526	3e-40	174.1	PREDICTED: CDT1-like protein a, chloroplastic-like	Vitis vinifera	7630
E1_2kb/polished_high/000362|m.445	gi|242089957|ref|XP_002440811.1|	37	154	93	3	28	477	13	166	8.5e-19	100.5	uninformative	Sorghum bicolor	8122
V/hiseq/c59513_g1_i1|m.50860	gi|193606023|ref|XP_001943151.1|	85.9	496	61	2	1	1488	1	487	1e-259	902.5	PREDICTED: zinc finger protein 37	Acyrthosiphon pisum	3086
JASS/hiseq/c58534_g1_i1|m.41548	gi|225437896|ref|XP_002267519.1|	35.2	358	173	13	10	1068	5	308	1.6e-37	164.1	uninformative	Vitis vinifera	4785
V/hiseq/c62701_g2_i2|m.67068	gi|383175422|gb|AFG71163.1|	73.5	136	17	3	841	1191	1	136	6.5e-46	193.4	hypothetical protein 0_13804_01, partial	Pinus taeda	6066
S/hiseq/c45212_g3_i1|m.49082	gi|294461755|gb|ADE76436.1|	77.4	398	81	6	106	1293	1	391	9.3e-177	627.9	unknown	Picea sitchensis	1034
BRN/hiseq/c63643_g1_i2|m.32125	gi|294463957|gb|ADE77499.1|	64.8	125	41	1	28	393	3	127	1e-33	151	unknown	Picea sitchensis	7104
NACLR/hiseq/c48471_g1_i4|m.25298	gi|15227631|ref|NP_178442.1|	34.3	198	104	5	127	693	6	186	3.7e-19	92.8	putative ankyrin	Arabidopsis thaliana	8478
K_S1/c11857_g1_i4|m.187047	gi|390334125|ref|XP_001200972.2|	33	370	217	6	34	1089	792	1148	4.9e-46	192.2	PREDICTED: serine/threonine-protein phosphatase 6 regulatory ankyrin repeat subunit C-like	Strongylocentrotus purpuratus	8478
JASS/hiseq/c62150_g1_i4|m.61671	gi|148908738|gb|ABR17476.1|	78	109	21	1	1	327	1	106	3.3e-38	165.6	unknown	Picea sitchensis	8329
Wound/hiseq/c35271_g1_i2|m.8616	gi|357138002|ref|XP_003570587.1|	37.6	165	73	5	19	480	10	155	2.6e-16	92.4	uninformative	Brachypodium distachyon	1431
K_S1/c3788_g1_i2|m.181584	gi|15236867|ref|NP_193574.1|	37	146	78	5	85	504	31	168	2.1e-15	80.5	teosinte branched1 - like protein	Arabidopsis thaliana	7546
BRS/miseq/c43551_g1_i1|m.63359	gi|356556908|ref|XP_003546762.1|	34.3	254	144	8	4	750	3	238	3.1e-31	142.5	PREDICTED: heme-binding protein 2-like	Glycine max	9478
Wound/hiseq/c68730_g3_i2|m.42111	gi|15220727|ref|NP_176411.1|	31.2	368	203	12	31	1026	33	386	1.7e-38	157.5	oligopeptide transporter, putative	Arabidopsis thaliana	2944
V_1_3-6kb/025764|m.247231	gi|193598869|ref|XP_001951916.1|	80.7	305	54	2	13	927	1	300	8e-138	496.9	PREDICTED: peroxidase-like isoform X1	Acyrthosiphon pisum	8280
M_S1/c31412_g4_i1|m.142456	gi|302754040|ref|XP_002960444.1|	42.5	348	158	7	1	1035	111	419	3.1e-74	285.8	uninformative	Selaginella moellendorffii	8862
DCR/hiseq/c102519_g1_i3|m.99491	gi|169851541|ref|XP_001832460.1|	43.3	314	148	10	1	906	7	302	2.9e-52	212.6	ubiquitin family protein	Coprinopsis cinerea okayama7#130	4705
SDN/miseq/c59204_g1_i1|m.70875	gi|383855620|ref|XP_003703308.1|	79.6	362	73	1	1	1083	60	421	1.3e-168	599.4	PREDICTED: septin-2-like	Megachile rotundata	6186
S_3_3-6kb/003922|m.140496	gi|356551253|ref|XP_003543991.1|	28.8	257	157	7	31	738	102	353	5.3e-19	102.4	uninformative	Glycine max	1192
V_1_3-6kb/011174|m.212483	gi|193652688|ref|XP_001949495.1|	89.5	95	10	0	1	285	174	268	1.4e-39	169.1	PREDICTED: septin-2	Acyrthosiphon pisum	6186
BRN/hiseq/c58001_g1_i1|m.22127	gi|403158789|ref|XP_003319495.2|	88.8	267	30	0	7	807	4	270	9.9e-131	473.4	transaldolase	Puccinia graminis f. sp. tritici CRL 75-36-700-3	8941
SDN/miseq/c15244_g1_i1|m.10794	gi|91090560|ref|XP_971544.1|	67.5	342	99	6	1	1017	1	333	1.1e-132	479.9	PREDICTED: elongation of very long chain fatty acids protein AAEL008004	Tribolium castaneum	8628
Wound/hiseq/c77132_g1_i1|m.74606	gi|116782493|gb|ABK22528.1|	30.8	185	112	4	238	771	16	191	7.7e-15	89.4	uninformative	Picea sitchensis	8139
V/hiseq/c35752_g1_i1|m.10415	gi|328713055|ref|XP_001947415.2|	70.5	594	169	2	187	1962	8	597	1e-259	902.9	PREDICTED: peroxidase-like	Acyrthosiphon pisum	8280
S_1_3-6kb/002806|m.6672	gi|15224645|ref|NP_180685.1|	35.7	227	121	7	4	660	118	327	7.1e-31	131.3	CDT1-like protein a	Arabidopsis thaliana	7630
P/miseq/c1055_g1_i2|m.370	gi|195035369|ref|XP_001989150.1|	94.3	370	16	3	1	1104	1787	2153	2.7e-185	654.8	GH11564	Drosophila grimshawi	7949
E1_2kb/003393|m.398082	gi|168037664|ref|XP_001771323.1|	26.4	220	155	5	208	852	23	240	1.1e-15	91.3	uninformative	Physcomitrella patens	1041
Basket/c21318_g2_i1|m.33897	gi|470112626|ref|XP_004292533.1|	37.3	367	213	8	1	1080	1	357	9.1e-61	241.1	PREDICTED: SKP1-interacting partner 15-like	Fragaria vesca subsp. vesca	8465
V/hiseq/c55462_g1_i3|m.37719	gi|328697842|ref|XP_001942978.2|	97.7	570	11	1	7	1716	5	572	0	1105.9	PREDICTED: moesin/ezrin/radixin homolog 1 isoform X1	Acyrthosiphon pisum	8793
DCR/hiseq/c106651_g2_i4|m.122195	gi|255546125|ref|XP_002514122.1|	34.2	190	114	3	1	567	319	498	2.4e-18	99.4	DNA binding protein, putative	Ricinus communis	7691
V1_1kb_3/026675|m.824159	gi|15234538|ref|NP_195401.1|	43.8	137	66	3	1	402	117	245	3.9e-27	118.2	protein HOS3-1	Arabidopsis thaliana	8508
BRN/hiseq/c37813_g1_i2|m.8542	gi|331240883|ref|XP_003333091.1|	66.1	327	111	0	13	993	211	537	3.6e-128	464.9	bleomycin hydrolase	Puccinia graminis f. sp. tritici CRL 75-36-700-3	9672
SDN/miseq/c27809_g4_i1|m.33420	gi|460397785|ref|XP_004244447.1|	29.8	215	135	6	832	1449	120	327	8e-20	105.5	PREDICTED: uncharacterized acetyltransferase At3g50280-like	Solanum lycopersicum	614
V/hiseq/c63641_g1_i4|m.72997	gi|328718868|ref|XP_001948568.2|	51.7	724	328	14	1	2154	367	1074	8.9e-217	760.4	uninformative	Acyrthosiphon pisum	9816
Wound/hiseq/c62279_g1_i2|m.26341	gi|328706639|ref|XP_001945887.2|	74.5	98	25	0	1	294	233	330	3.8e-33	147.5	PREDICTED: probable transaldolase isoform X1	Acyrthosiphon pisum	8941
P/miseq/c17572_g2_i1|m.10162	gi|351723539|ref|NP_001238562.1|	38.1	139	85	1	4	420	9	146	2.5e-17	95.5	18 kDa seed maturation protein	Glycine max	9206
V_2kb_2/014128|m.969781	gi|240848841|ref|NP_001155592.1|	52.9	153	58	6	34	459	11	160	3.2e-31	142.1	cuticular protein 41 precursor	Acyrthosiphon pisum	9647
BRN/hiseq/c65956_g2_i2|m.38322	gi|15227929|ref|NP_181765.1|	30.7	137	69	4	295	666	30	153	1.4e-13	73.9	E3 ubiquitin-protein ligase ATL41	Arabidopsis thaliana	1847
V_1_3-6kb/015091|m.221618	gi|361066293|gb|AEW07458.1|	56.2	89	25	2	13	258	17	98	2.9e-17	95.9	hypothetical protein 0_2068_01, partial	Pinus radiata	4785
SDN/miseq/c26609_g1_i1|m.29990	gi|168020627|ref|XP_001762844.1|	41.3	138	57	4	1	354	193	326	6.1e-18	97.8	uninformative	Physcomitrella patens	3088
DCR/hiseq/c104267_g2_i3|m.107968	gi|15227929|ref|NP_181765.1|	30.2	149	80	5	211	654	32	157	1.2e-12	70.9	E3 ubiquitin-protein ligase ATL41	Arabidopsis thaliana	1847
V/hiseq/c53382_g4_i1|m.32139	gi|328722467|ref|XP_003247588.1|	96.2	212	8	0	1372	2007	460	671	1.8e-126	460.3	PREDICTED: PDZ and LIM domain protein Zasp-like isoform 4	Acyrthosiphon pisum	9735
SDN/miseq/c27865_g1_i3|m.33624	gi|297837197|ref|XP_002886480.1|	37.7	138	67	3	13	426	232	350	5.1e-16	91.3	WRKY DNA-binding protein 6	Arabidopsis lyrata	1096
NACLR/hiseq/c65431_g1_i1|m.55771	gi|383165687|gb|AFG65733.1|	86.5	133	18	0	52	450	1	133	7.7e-60	238	hypothetical protein 0_3683_01, partial	Pinus taeda	5368
NACLR/hiseq/c65524_g1_i1|m.56062	gi|224115070|ref|XP_002316932.1|	41.8	201	87	10	382	936	53	239	8.3e-26	124.8	uninformative	Populus trichocarpa	5555
E1/hiseq/c33148_g2_i3|m.12184	gi|357468493|ref|XP_003604531.1|	28.7	244	150	9	226	936	142	368	3.5e-19	103.2	uninformative	Medicago truncatula	1192
M_S1/c35829_g2_i2|m.158592	gi|565358737|ref|XP_006346182.1|	32	557	293	15	529	2133	329	821	1.9e-70	274.2	uninformative	Solanum tuberosum	9557
Wound/hiseq/c72853_g1_i6|m.60656	gi|148906208|gb|ABR16260.1|	83.8	111	13	2	25	345	1	110	6.8e-42	177.9	unknown	Picea sitchensis	6087
BRS/miseq/c25102_g1_i1|m.32516	gi|116789738|gb|ABK25364.1|	78.3	120	17	1	1	333	1	120	1e-42	180.6	unknown	Picea sitchensis	9607
NACLR/hiseq/c66476_g1_i2|m.59012	gi|168052658|ref|XP_001778757.1|	37	435	216	16	1	1173	5	425	1.3e-48	201.1	uninformative	Physcomitrella patens	8889
Wound/hiseq/c66152_g1_i1|m.34613	gi|502078272|ref|XP_004485892.1|	31.8	154	98	2	13	456	3	155	5.2e-16	91.3	PREDICTED: olee1-like protein-like	Cicer arietinum	8122
S/hiseq/c46039_g1_i2|m.54514	gi|356495686|ref|XP_003516705.1|	34.8	264	152	7	3334	4095	475	728	7.5e-31	143.7	uninformative	Glycine max	6762
S/hiseq/c45376_g1_i2|m.50067	gi|747065112|ref|XP_011079171.1|	40.3	134	71	3	526	912	11	140	2.6e-16	94.4	PREDICTED: vegetative cell wall protein gp1-like	Sesamum indicum	9603
E1_2kb_2/019627|m.346129	gi|460394390|ref|XP_004242786.1|	84.3	70	11	0	769	978	342	411	1.2e-27	131	PREDICTED: suppressor protein SRP40	Solanum lycopersicum	9532
V_3_3-6kb/000913|m.324592	gi|328720391|ref|XP_001946129.2|	73.6	110	28	1	1	327	1	110	1.5e-33	149.1	PREDICTED: spectrin beta chain, non-erythrocytic 1 isoform X1	Acyrthosiphon pisum	8237
DCS_1kb/025247|m.132809	gi|115447045|ref|NP_001047302.1|	33.7	297	157	10	310	1155	542	813	1.8e-25	124	Os02g0593700	Oryza sativa	7760
S_2kb/polished_high/001300|m.1371	gi|224285661|gb|ACN40546.1|	77	278	49	5	1	819	1	268	3.5e-105	389.4	unknown	Picea sitchensis	2295
V_1_3-6kb/003574|m.194783	gi|328710396|ref|XP_001949630.2|	66.9	290	94	1	1	864	1709	1998	4.2e-102	378.3	PREDICTED: fatty acid synthase-like	Acyrthosiphon pisum	8060
NACLR/hiseq/c56434_g1_i1|m.35588	gi|160333386|ref|NP_001103762.1|	59.8	117	40	2	1	330	1	117	1.8e-34	152.1	muscle LIM protein isoform 1	Bombyx mori	9436
JASS/hiseq/c56580_g1_i1|m.34224	gi|662523344|gb|KEQ80738.1|	71.2	473	127	6	1	1410	1	467	3.6e-190	672.5	beta-glucanosyltransferase	Aureobasidium pullulans EXF-150	9271
S_1kb/014518|m.559470	gi|116783676|gb|ABK23046.1|	66.7	360	105	6	1	1080	1	345	1.4e-120	441	unknown	Picea sitchensis	2729
V_2_3-6kb/013165|m.287841	gi|502131884|ref|XP_004501135.1|	45.2	84	44	2	37	288	485	566	1e-14	86.3	uninformative	Cicer arietinum	6762
DCS/hiseq/c53660_g1_i1|m.28400	gi|359496721|ref|XP_002273372.2|	34.6	347	174	11	7	948	4	330	6.6e-39	168.3	uninformative	Vitis vinifera	5555
JASS/hiseq/c61092_g1_i4|m.54676	gi|224286611|gb|ACN41010.1|	76.4	254	60	0	1	762	1	254	6.9e-103	381.7	uninformative	Picea sitchensis	6040
Wound/hiseq/c36639_g1_i1|m.8838	gi|124487682|gb|ABN11929.1|	63.2	76	28	0	1	228	284	359	1.3e-20	107.1	juvenile hormone esterase-like protein	Maconellicoccus hirsutus	6936
SDN/miseq/c32231_g1_i4|m.54221	gi|116793035|gb|ABK26593.1|	69.7	218	63	2	1	645	1	218	7.3e-70	271.9	unknown	Picea sitchensis	2295
SDN/miseq/c17220_g1_i2|m.13002	gi|15236804|ref|NP_194970.1|	37.7	130	80	1	1	390	1	129	4.9e-22	102.8	tudor-like RNA-binding protein	Arabidopsis thaliana	9046
Wound/hiseq/c63886_g2_i1|m.29302	gi|356505637|ref|XP_003521596.1|	48.8	84	36	2	421	672	2	78	2.8e-13	82.8	PREDICTED: probable WRKY transcription factor 35	Glycine max	7048
S_2kb/012529|m.676708	gi|514807354|ref|XP_004978533.1|	38.3	120	67	3	10	360	5	120	6e-17	94	PREDICTED: non-specific lipid-transfer protein 3-like	Setaria italica	7535
RF-S_1/polished_high/004850|m.4782	gi|255560281|ref|XP_002521158.1|	31.8	352	178	12	40	1077	13	308	2.3e-34	155.2	uninformative	Ricinus communis	4785
DCS1kb_3/polished_high/000392|m.425	gi|460372634|ref|XP_004232133.1|	31.4	347	176	13	1	885	1	337	9e-30	137.9	PREDICTED: formin-2	Solanum lycopersicum	1511
DCR/hiseq/c114007_g1_i1|m.145136	gi|116789358|gb|ABK25219.1|	80.3	563	107	1	1	1677	1	563	3.5e-261	908.7	unknown	Picea sitchensis	6788
V_2_3-6kb/000413|m.257545	gi|328724252|ref|XP_003248081.1|	74.9	187	43	2	1	549	1	187	5.3e-76	290.8	PREDICTED: dosage compensation regulator-like	Acyrthosiphon pisum	2658
SDN/miseq/c4827_g1_i1|m.3014	gi|328699164|ref|XP_001946570.2|	44.5	600	297	13	1	1737	105	689	2.5e-132	479.6	PREDICTED: fatty acyl-CoA hydrolase precursor, medium chain-like	Acyrthosiphon pisum	6936
Basket/c22237_g1_i1|m.37311	gi|115482562|ref|NP_001064874.1|	34.6	263	133	8	1	705	1	252	2e-28	133.7	Os10g0480500	Oryza sativa Japonica Group	2658
JASS/hiseq/c60929_g1_i3|m.53766	gi|586701248|ref|XP_006844973.1|	37.4	278	163	5	10	837	11	279	1.8e-41	177.9	hypothetical protein AMTR_s00058p00182990	Amborella trichopoda	8292
DCR/hiseq/c105208_g1_i2|m.113236	gi|357163717|ref|XP_003579823.1|	43.2	155	84	4	34	495	6	157	1.1e-27	130.2	PREDICTED: protein LURP-one-related 6 isoform X1	Brachypodium distachyon	6535
SDN/miseq/c6174_g1_i1|m.3928	gi|328703083|ref|XP_001950758.2|	93.1	827	57	0	1	2481	71	897	0	1567.7	PREDICTED: alpha-actinin, sarcomeric isoform X2	Acyrthosiphon pisum	8237
E1_2kb_1/polished_high/000973|m.1458	gi|514801985|ref|XP_004975890.1|	41.1	151	86	3	1	444	1	151	2.1e-27	129	PREDICTED: MLP-like protein 423-like	Setaria italica	8958
BRN/hiseq/c69713_g3_i4|m.52950	gi|297821168|ref|XP_002878467.1|	34.4	270	126	12	1	681	100	361	4e-20	105.5	uninformative	Arabidopsis lyrata	3392
DCR/hiseq/c99734_g1_i2|m.87431	gi|116785328|gb|ABK23680.1|	73.1	104	28	0	1	312	1	104	5.1e-36	158.3	unknown	Picea sitchensis	6087
SDN/miseq/c27508_g1_i4|m.32519	gi|224286754|gb|ACN41080.1|	48.6	146	71	3	1	435	21	163	1.3e-29	137.5	uninformative	Picea sitchensis	1511
V_2_3-6kb/009846|m.280066	gi|328699230|ref|XP_003240873.1|	92.5	106	7	1	1	315	1052	1157	4.1e-49	200.7	PREDICTED: spectrin beta chain isoform X1	Acyrthosiphon pisum	7498
BRN/hiseq/c71738_g1_i1|m.64203	gi|255578114|ref|XP_002529927.1|	31.2	224	139	5	19	648	150	372	8.1e-23	114.4	WRKY transcription factor, putative	Ricinus communis	1096
DCR/hiseq/c98215_g1_i1|m.81873	gi|306015199|gb|ADM76653.1|	49.5	107	54	0	40	360	53	159	4e-24	119	extensin-like protein	Picea sitchensis	8122
Neg_S1/c9341_g1_i3|m.69183	gi|356539012|ref|XP_003537994.1|	31.3	355	190	17	22	1047	20	333	3.5e-23	116.3	PREDICTED: epsin-3-like	Glycine max	9388
S/hiseq/c42737_g1_i1|m.36406	gi|359476736|ref|XP_002269759.2|	38.2	325	145	13	3412	4293	1214	1513	3.3e-45	191.4	PREDICTED: histone-lysine N-methyltransferase SUVR5	Vitis vinifera	9005
V_2_3-6kb/015406|m.293084	gi|115476476|ref|NP_001061834.1|	31.7	344	208	10	34	1026	385	714	9.9e-34	151.4	Os08g0424700	Oryza sativa	683
V_2_3-6kb/015406|m.293085	gi|357456763|ref|XP_003598662.1|	27.8	270	160	9	1	729	1	262	2.7e-17	96.3	Cc-nbs-lrr resistance protein	Medicago truncatula	683
V_1_3-6kb/027517|m.251329	gi|328721179|ref|XP_001949072.2|	86.4	140	19	0	10	429	1934	2073	1.5e-59	235.7	PREDICTED: fatty acid synthase-like	Acyrthosiphon pisum	8060
V_3_3-6kb/022457|m.373761	gi|193582612|ref|XP_001944230.1|	86.8	106	11	2	1	312	167	271	9.5e-49	199.5	PREDICTED: zinc finger protein 2 homolog	Acyrthosiphon pisum	3086
V1_1kb_3/005199|m.791958	gi|225448101|ref|XP_002273942.1|	37.8	571	333	7	1	1692	1	556	1.6e-104	387.1	PREDICTED: kinetochore protein ndc80-like	Vitis vinifera	8509
SDN/miseq/c29351_g1_i3|m.38936	gi|116779774|gb|ABK21424.1|	84.7	111	12	2	16	336	1	110	2.7e-43	182.6	unknown	Picea sitchensis	6087
V_1kb/011785|m.880022	gi|224106143|ref|XP_002314059.1|	46.1	447	208	7	7	1290	7	439	1.6e-107	396.7	uninformative	Populus trichocarpa	9259
Wound/hiseq/c69423_g1_i1|m.44511	gi|328697842|ref|XP_001942978.2|	80.6	180	34	1	1	540	394	572	7.3e-75	287	PREDICTED: moesin/ezrin/radixin homolog 1 isoform X1	Acyrthosiphon pisum	8793
NACLR/hiseq/c36740_g1_i1|m.16759	gi|226491348|ref|NP_001142253.1|	70.7	540	153	3	1	1605	1	540	2.8e-223	781.6	uninformative	Zea mays	9271
V_2kb_2/007240|m.956861	gi|565385274|ref|XP_006358537.1|	23.4	329	203	11	1	933	36	333	1.7e-12	81.3	uninformative	Solanum tuberosum	3039
P/miseq/c24042_g1_i1|m.19619	gi|116783553|gb|ABK22992.1|	42.4	125	67	3	1	372	13	133	1.4e-19	104	unknown	Picea sitchensis	8721
DCR/hiseq/c107743_g1_i4|m.130083	gi|15226564|ref|NP_179160.1|	36.4	228	100	6	160	786	1	202	6.1e-29	125.2	putative RING-H2 zinc finger protein	Arabidopsis thaliana	9024
Wound/hiseq/c62896_g3_i1|m.27393	gi|328725573|ref|XP_003248533.1|	42.1	399	119	26	10	1038	161	503	2.3e-53	216.5	uninformative	Acyrthosiphon pisum	3086
Wound/hiseq/c67144_g1_i1|m.37243	gi|361067187|gb|AEW07905.1|	89.4	104	11	0	1	312	43	146	4.8e-43	182.2	hypothetical protein 0_14083_01, partial	Pinus radiata	8139
SDN/miseq/c26117_g1_i3|m.28730	gi|302791992|ref|XP_002977762.1|	48.3	87	41	1	457	717	30	112	3.8e-16	92.4	uninformative	Selaginella moellendorffii	9376
V_1_3-6kb/025965|m.247701	gi|432909124|ref|XP_004078123.1|	31	326	166	13	112	924	80	401	6.1e-22	112.1	PREDICTED: protein 4.1-like	Oryzias latipes	2184
P/miseq/c23781_g1_i2|m.19119	gi|356516053|ref|XP_003526711.1|	38.2	144	86	3	73	498	78	220	5.4e-14	84.7	PREDICTED: probable pectinesterase/pectinesterase inhibitor 34-like	Glycine max	7094
JASS/hiseq/c51042_g2_i1|m.20672	gi|460367850|ref|XP_004229783.1|	33.7	166	82	4	481	972	181	320	9.6e-16	91.7	PREDICTED: zinc finger protein ZAT9-like	Solanum lycopersicum	9411
V_2kb_2/004139|m.951016	gi|359482584|ref|XP_002270971.2|	42.6	333	173	8	28	996	1	325	3e-56	226.1	uninformative	Vitis vinifera	7568
NACLR/hiseq/c71162_g1_i8|m.80493	gi|148908407|gb|ABR17317.1|	67.8	146	46	1	73	510	53	197	9.7e-45	188	unknown	Picea sitchensis	3105
DCS_2kb/001417|m.232332	gi|15236867|ref|NP_193574.1|	48.1	129	56	5	571	954	34	152	1.8e-20	97.4	teosinte branched1 - like protein	Arabidopsis thaliana	7546
DCR/hiseq/c105208_g1_i1|m.113234	gi|15242029|ref|NP_197564.1|	36.2	218	119	6	7	618	2	213	6.7e-31	131.3	protein LURP-one-related 16	Arabidopsis thaliana	6535
BRN/hiseq/c68934_g2_i2|m.49403	gi|15236804|ref|NP_194970.1|	37.7	130	80	1	1	390	1	129	3.5e-22	102.8	tudor-like RNA-binding protein	Arabidopsis thaliana	9046
Wound/hiseq/c72042_g2_i7|m.56334	gi|148910284|gb|ABR18222.1|	68.6	277	80	3	1	810	1	277	2.9e-99	369.8	unknown	Picea sitchensis	6040
BRN/hiseq/c61766_g1_i2|m.28130	gi|302804488|ref|XP_002983996.1|	39.7	390	204	6	82	1182	15	396	5.9e-85	321.6	uninformative	Selaginella moellendorffii	5251
JASS/hiseq/c53976_g1_i1|m.26990	gi|116786744|gb|ABK24221.1|	76.1	113	20	3	1	321	33	144	3.8e-39	168.7	unknown	Picea sitchensis	6087
Wound/hiseq/c66396_g1_i2|m.35263	gi|225459069|ref|XP_002285663.1|	27.4	365	223	12	16	1035	15	362	1.8e-21	110.5	PREDICTED: double-stranded RNA-binding protein 1	Vitis vinifera	2658
BRN/hiseq/c68841_g1_i4|m.48996	gi|357483567|ref|XP_003612070.1|	42	112	60	4	1	336	1	107	2e-14	85.5	uninformative	Medicago truncatula	3088
DCR/hiseq/c93565_g1_i2|m.66796	gi|294464125|gb|ADE77581.1|	57.1	105	37	3	34	333	65	166	3.4e-22	112.5	uninformative	Picea sitchensis	8529
JASS/hiseq/c60637_g4_i6|m.51860	gi|15231489|ref|NP_187420.1|	46.4	317	143	9	241	1173	79	374	1.9e-66	250.4	arogenate dehydratase 2	Arabidopsis thaliana	1401
DCS_2kb/014981|m.250866	gi|356495254|ref|XP_003516494.1|	36.2	199	114	4	259	822	45	241	5e-23	116.3	uninformative	Glycine max	6100
Wound/hiseq/c23197_g1_i1|m.5526	gi|297824199|ref|XP_002879982.1|	32	147	76	5	256	672	26	156	2.9e-12	79.3	zinc finger family protein	Arabidopsis lyrata	1847
BRN/hiseq/c59846_g1_i2|m.24642	gi|356549236|ref|XP_003543003.1|	40.5	121	51	4	184	486	111	230	7.6e-15	87.4	uninformative	Glycine max	5368
M_S1/c37360_g1_i4|m.167174	gi|168061501|ref|XP_001782727.1|	47.3	129	62	3	2365	2742	1147	1272	3.8e-18	100.9	uninformative	Physcomitrella patens	9234
P/miseq/c29612_g1_i1|m.34379	gi|148909281|gb|ABR17740.1|	71.5	137	36	1	1	411	364	497	4e-49	202.2	uninformative	Picea sitchensis	614
S/hiseq/c43484_g1_i1|m.39590	gi|302804488|ref|XP_002983996.1|	45.8	380	193	6	175	1284	20	396	1.1e-92	347.4	uninformative	Selaginella moellendorffii	5251
DCS/hiseq/c58034_g1_i1|m.42964	gi|302770098|ref|XP_002968468.1|	45.9	353	138	11	7	1062	1	301	2.1e-66	260	uninformative	Selaginella moellendorffii	8906
Basket/c23637_g1_i1|m.43634	gi|225437509|ref|XP_002275068.1|	45.8	391	157	13	103	1152	26	402	3.7e-76	292.4	uninformative	Vitis vinifera	9460
K_S1/c30743_g1_i2|m.235037	gi|460373783|ref|XP_004232693.1|	35	403	196	17	22	1056	151	545	2.5e-42	179.9	PREDICTED: probable WRKY transcription factor 31 isoform X2	Solanum lycopersicum	1096
S_2_3-6kb/006884|m.82577	gi|115474373|ref|NP_001060783.1|	28.8	497	274	15	736	2199	138	563	1.8e-54	221.5	Os08g0105000	Oryza sativa Japonica Group	9500
JASS/hiseq/c60607_g1_i4|m.51688	gi|294460560|gb|ADE75855.1|	40.9	347	157	13	1	978	2	321	3.3e-53	217.2	unknown	Picea sitchensis	1034
DCS_2kb/polished_high/000955|m.1183	gi|502166052|ref|XP_004513774.1|	40.4	230	116	3	889	1578	81	289	6.8e-36	159.1	PREDICTED: ras guanine nucleotide exchange factor P-like	Cicer arietinum	7659
P/miseq/c29778_g1_i3|m.34913	gi|565364925|ref|XP_006349168.1|	27.1	166	111	5	10	486	157	319	1.4e-13	84.7	uninformative	Solanum tuberosum	5494
DCS_1kb/018544|m.123615	gi|116789358|gb|ABK25219.1|	41.2	308	162	7	1	876	4	308	1.2e-54	222.2	unknown	Picea sitchensis	6788
P/miseq/c14381_g1_i1|m.7337	gi|255560578|ref|XP_002521303.1|	47.2	108	51	2	100	423	15	116	2.8e-17	95.9	uninformative	Ricinus communis	8492
DCR/hiseq/c106604_g1_i2|m.121898	gi|148909281|gb|ABR17740.1|	51.6	128	54	3	1	369	46	170	2e-24	120.2	uninformative	Picea sitchensis	614
JASS/hiseq/c50422_g1_i2|m.19523	gi|255560578|ref|XP_002521303.1|	47.5	122	55	3	1	357	1	116	7.1e-20	104.4	uninformative	Ricinus communis	8492
SDN/miseq/c22443_g1_i4|m.20514	gi|160333386|ref|NP_001103762.1|	79.3	415	79	2	1	1233	83	494	2.3e-209	734.9	muscle LIM protein isoform 1	Bombyx mori	9436
JASS/hiseq/c53327_g1_i3|m.25416	gi|15221148|ref|NP_175266.1|	40	155	78	2	40	459	2	156	1.7e-22	103.2	1,4-dihydroxy-2-naphthoyl-CoA thioesterase 1	Arabidopsis thaliana	7069
BRS/miseq/c17232_g1_i2|m.15730	gi|294463544|gb|ADE77301.1|	71.6	67	18	1	76	276	15	80	9.3e-20	104.4	uninformative	Picea sitchensis	1034
S/hiseq/c44968_g1_i3|m.47585	gi|359480516|ref|XP_002265425.2|	29.7	499	274	22	190	1584	5	460	5e-31	142.9	PREDICTED: protein spt2 isoform X2	Vitis vinifera	9231
DCR/hiseq/c96321_g1_i6|m.75064	gi|168030118|ref|XP_001767571.1|	44.9	136	53	3	298	699	37	152	3.2e-20	106.3	uninformative	Physcomitrella patens	8295
BRN/hiseq/c68873_g3_i3|m.49164	gi|565369452|ref|XP_006351349.1|	41.1	129	57	4	34	387	148	268	1.6e-16	92.8	uninformative	Solanum tuberosum	2630
V_1kb/018949|m.891360	gi|328706639|ref|XP_001945887.2|	91.6	333	28	0	1	999	1	333	2.1e-168	598.6	PREDICTED: probable transaldolase isoform X1	Acyrthosiphon pisum	8941
DCR/hiseq/c108062_g1_i3|m.132324	gi|242043066|ref|XP_002459404.1|	33.8	201	112	5	1	597	15	196	3.1e-22	112.5	uninformative	Sorghum bicolor	3637
DCR/hiseq/c108924_g2_i3|m.139100	gi|115489524|ref|NP_001067249.1|	43.7	167	87	1	124	624	32	191	8.4e-30	137.5	Os12g0610800	Oryza sativa Japonica Group	9413
E1/hiseq/c34649_g1_i1|m.14364	gi|294460560|gb|ADE75855.1|	58	419	140	10	16	1227	3	400	2.7e-125	456.8	unknown	Picea sitchensis	1034
V/hiseq/c56533_g1_i1|m.40766	gi|357126806|ref|XP_003565078.1|	28.2	464	269	12	106	1464	5	415	3.3e-40	173.3	PREDICTED: shikimate O-hydroxycinnamoyltransferase-like	Brachypodium distachyon	614
SDN/miseq/c32338_g4_i2|m.54976	gi|356495254|ref|XP_003516494.1|	36.5	178	109	3	295	822	66	241	3.2e-21	110.2	uninformative	Glycine max	6100
DCR/hiseq/c96403_g1_i1|m.75322	gi|618805271|ref|XP_007305395.1|	80.7	135	26	0	1	405	112	246	2.3e-57	229.6	glycoside hydrolase	Stereum hirsutum FP-91666 SS1	8856
SDN/miseq/c23769_g1_i1|m.23117	gi|187111142|ref|NP_001119674.1|	66.6	368	109	4	1	1071	1	365	7e-154	550.4	fatty acid desaturase	Acyrthosiphon pisum	9595
JASS/hiseq/c55702_g2_i4|m.31572	gi|15238070|ref|NP_198954.1|	48.6	72	24	2	64	258	171	236	6.8e-13	70.5	uninformative	Arabidopsis thaliana	8894
S_2_3-6kb/025125|m.121442	gi|502086312|ref|XP_004488177.1|	48.8	84	39	2	16	255	40	123	1.4e-12	80.1	PREDICTED: putative esterase HI_1161-like isoform X1	Cicer arietinum	7069
BRS/miseq/c16971_g1_i1|m.15340	gi|15221395|ref|NP_172100.1|	30.5	154	97	3	40	501	151	294	3.6e-13	73.2	delta-9 desaturase-like 2 protein	Arabidopsis thaliana	7195
DCR/hiseq/c105254_g1_i1|m.113487	gi|567915229|ref|XP_006449928.1|	36.6	164	88	4	10	459	16	177	1.3e-17	97.8	hypothetical protein CICLE_v10016770mg	Citrus clementina	1511
BRS/miseq/c23254_g1_i1|m.27594	gi|15242391|ref|NP_197082.1|	39.1	373	151	22	136	1119	39	380	2.5e-52	203.4	pollen Ole e 1 allergen and extensin family protein	Arabidopsis thaliana	1511
BRN/hiseq/c63643_g1_i1|m.32123	gi|294463957|gb|ADE77499.1|	64.9	194	55	4	1	567	1	186	2.4e-60	240	unknown	Picea sitchensis	7104
V_1_3-6kb/010424|m.210720	gi|224053298|ref|XP_002297751.1|	28.9	754	428	31	733	2835	221	919	3.2e-60	240.7	cc-nbs-lrr resistance protein	Populus trichocarpa	683
BRS/miseq/c21768_g1_i2|m.23984	gi|15232114|ref|NP_186790.1|	31.1	209	120	6	778	1377	89	282	5.1e-18	89.7	putative RNase H	Arabidopsis thaliana	1192
BRN/hiseq/c55957_g1_i1|m.19689	gi|148908365|gb|ABR17296.1|	72.4	134	36	1	1	402	79	211	1.1e-48	200.7	unknown	Picea sitchensis	9602
NACLR/hiseq/c70685_g2_i1|m.77305	gi|116793035|gb|ABK26593.1|	73.9	264	68	1	1	789	7	270	3.1e-98	366.3	unknown	Picea sitchensis	2295
V/hiseq/c64268_g3_i2|m.77549	gi|328718868|ref|XP_001948568.2|	42.6	453	238	13	1	1323	628	1070	2.7e-92	346.3	uninformative	Acyrthosiphon pisum	9816
NACLR/hiseq/c74572_g1_i1|m.84802	gi|15232703|ref|NP_188206.1|	29.2	291	178	8	142	984	16	288	1.5e-30	131.3	putative delta 9 desaturase	Arabidopsis thaliana	7195
BRS/miseq/c30378_g1_i3|m.53650	gi|565375033|ref|XP_006354045.1|	26.3	156	114	1	19	486	72	226	6.8e-14	84.3	uninformative	Solanum tuberosum	1041
DCS_2kb/024198|m.263025	gi|330819117|ref|XP_003291611.1|	40.8	152	86	2	565	1011	140	290	3.8e-30	139.4	uninformative	Dictyostelium purpureum	9106
SDN/miseq/c48107_g1_i1|m.65117	gi|731340663|ref|XP_010681517.1|	37.8	74	46	0	37	258	127	200	7.9e-11	74.7	PREDICTED: uncharacterized protein LOC104896467	Beta vulgaris subsp. vulgaris	1192
V/hiseq/c58144_g1_i3|m.45872	gi|193596515|ref|XP_001944997.1|	76.7	403	68	9	1	1152	1	396	4e-171	607.8	PREDICTED: transcriptional repressor CTCFL-like isoform 1	Acyrthosiphon pisum	3086
S_3_3-6kb/006639|m.146337	gi|502173657|ref|XP_004515380.1|	33.3	120	80	0	34	393	419	538	8.4e-18	97.4	uninformative	Cicer arietinum	6482
S_3_3-6kb/006639|m.146336	gi|356553729|ref|XP_003545205.1|	33.8	302	179	4	43	930	1	287	1.1e-41	177.6	uninformative	Glycine max	6482
V/hiseq/c38061_g2_i2|m.12052	gi|193647907|ref|XP_001951564.1|	87.5	456	57	0	1	1368	1	456	1.9e-241	841.6	PREDICTED: bleomycin hydrolase	Acyrthosiphon pisum	9672
M_S1/c55504_g1_i1|m.171829	gi|565394468|ref|XP_006362880.1|	27.3	308	191	7	1	918	22	298	3.7e-18	99.4	PREDICTED: uncharacterized serine-rich protein C215.13-like	Solanum tuberosum	9437
Wound/hiseq/c62122_g1_i1|m.26098	gi|328701144|ref|XP_001952818.2|	63.9	363	110	5	4	1083	1	345	5.3e-133	481.1	PREDICTED: elongation of very long chain fatty acids protein AAEL008004-like	Acyrthosiphon pisum	8628
JASS/hiseq/c59335_g1_i1|m.44890	gi|116779774|gb|ABK21424.1|	80.5	113	9	4	1	309	1	110	4.1e-38	165.2	unknown	Picea sitchensis	6087
DCR/hiseq/c104238_g3_i1|m.107769	gi|27263090|emb|CAD35494.1|	91.5	355	30	0	172	1236	1	355	8.9e-193	681	putative auxin induced cell wall protein	Pinus pinaster	7785
DCR/hiseq/c108794_g2_i1|m.138130	gi|294462247|gb|ADE76674.1|	66.7	99	33	0	1	297	237	335	3.7e-28	132.1	uninformative	Picea sitchensis	1041
V_2_3-6kb/001718|m.261063	gi|222355764|gb|ACM48567.1|	43.4	136	58	6	67	432	140	270	3.6e-16	92.8	JAMYC	Taxus cuspidata	9154
DCR/hiseq/c108718_g1_i4|m.137518	gi|15233402|ref|NP_193810.1|	39.7	141	72	4	28	411	43	183	9.1e-19	90.5	calcium-binding protein CML42	Arabidopsis thaliana	4728
NACLR/hiseq/c70874_g1_i8|m.78475	gi|148908738|gb|ABR17476.1|	79.2	106	22	0	1	318	1	106	1.2e-37	163.7	unknown	Picea sitchensis	8329
NACLR/hiseq/c22813_g1_i1|m.10853	gi|148906770|gb|ABR16531.1|	71.3	164	43	1	1	492	24	183	9.7e-58	231.1	unknown	Picea sitchensis	3934
SDN/miseq/c15008_g1_i1|m.10520	gi|168064583|ref|XP_001784240.1|	66.2	216	73	0	667	1314	1	216	1.2e-79	304.7	uninformative	Physcomitrella patens	9106
V1_1kb_3/024657|m.821178	gi|326320000|ref|NP_001191869.1|	85.5	330	47	1	1	990	1	329	3e-175	621.3	fatty acid desaturase-like	Acyrthosiphon pisum	9595
BRN/hiseq/c68185_g4_i1|m.46254	gi|383175422|gb|AFG71163.1|	91.9	136	11	0	784	1191	1	136	8.3e-67	263.1	hypothetical protein 0_13804_01, partial	Pinus taeda	6066
V/hiseq/c59841_g1_i3|m.52265	gi|328696664|ref|XP_001943200.2|	84.4	307	48	0	1	921	1	307	1.6e-159	568.9	PREDICTED: elongation of very long chain fatty acids protein AAEL008004-like isoform X2	Acyrthosiphon pisum	8628
S_2_3-6kb/016349|m.102492	gi|156542727|ref|XP_001604034.1|	73.3	195	50	1	1	585	113	305	1.2e-78	299.7	PREDICTED: innexin inx2	Nasonia vitripennis	9564
BRS/miseq/c21044_g1_i2|m.22412	gi|502118982|ref|XP_004496466.1|	56.1	132	52	3	49	441	128	254	3.4e-33	148.3	PREDICTED: keratin, type I cytoskeletal 9-like	Cicer arietinum	7612
V1_1kb_2/020715|m.772982	gi|15231489|ref|NP_187420.1|	45.9	303	140	7	280	1164	95	381	1e-65	248.1	arogenate dehydratase 2	Arabidopsis thaliana	1401
K_S1/c26893_g1_i3|m.216746	gi|470119651|ref|XP_004295924.1|	38.9	296	171	7	4	882	13	301	1.9e-58	233.4	PREDICTED: probable S-acyltransferase At2g14255-like	Fragaria vesca	9442
JASS/hiseq/c59335_g1_i6|m.44893	gi|116779774|gb|ABK21424.1|	90.1	111	10	1	16	348	1	110	5.8e-49	201.4	unknown	Picea sitchensis	6087
V/hiseq/c53588_g1_i1|m.32667	gi|193603478|ref|XP_001952501.1|	89.2	37	4	0	944	834	109	145	6.8e-12	76.3	PREDICTED: VIP36-like protein	Acyrthosiphon pisum	9725
E1_2kb/021593|m.421088	gi|168010187|ref|XP_001757786.1|	36.6	374	209	13	1	1107	2	352	3.4e-50	206.1	uninformative	Physcomitrella patens	8981
DCR/hiseq/c97576_g1_i1|m.79417	gi|302801075|ref|XP_002982294.1|	38.7	142	68	6	88	459	9	149	3.9e-11	75.1	uninformative	Selaginella moellendorffii	614
M_S1/c37631_g1_i4|m.168660	gi|224110636|ref|XP_002315586.1|	29.1	306	149	12	1666	2529	354	609	1.2e-23	119	uninformative	Populus trichocarpa	6762
S_2_3-6kb/004043|m.76426	gi|565355435|ref|XP_006344594.1|	28.1	171	118	3	142	645	122	290	1e-14	87.4	uninformative	Solanum tuberosum	1192
V_2_3-6kb/003325|m.265026	gi|115479227|ref|NP_001063207.1|	71.4	49	14	0	157	303	17	65	4.1e-13	81.3	Os09g0422500	Oryza sativa	7372
NACLR/hiseq/c57955_g1_i1|m.37953	gi|449452138|ref|XP_004143817.1|	40	135	74	2	334	738	76	203	1.1e-18	100.9	uninformative	Cucumis sativus	8933
DCS/hiseq/c54946_g3_i3|m.31971	gi|255569143|ref|XP_002525540.1|	41.1	180	97	3	424	957	796	968	5.2e-29	136.3	uninformative	Ricinus communis	8663
SDN/miseq/c26782_g1_i2|m.30421	gi|502118982|ref|XP_004496466.1|	47.1	259	90	14	25	669	1	256	7.2e-48	197.6	PREDICTED: keratin, type I cytoskeletal 9-like	Cicer arietinum	7612
DCS2kb_1/016710|m.157633	gi|224110636|ref|XP_002315586.1|	31.4	338	180	10	1	999	321	611	1.6e-30	140.6	uninformative	Populus trichocarpa	6762
DCR/hiseq/c107743_g2_i5|m.130084	gi|449442999|ref|XP_004139268.1|	38.3	222	95	11	76	693	1	196	5.2e-25	121.7	PREDICTED: E3 ubiquitin-protein ligase RING1-like	Cucumis sativus	9024
DCR/hiseq/c111921_g1_i1|m.143713	gi|449435657|ref|XP_004135611.1|	45.8	236	117	3	34	708	3	238	2e-49	203	PREDICTED: REF/SRPP-like protein At3g05500-like	Cucumis sativus	6057
Wound/hiseq/c63686_g1_i1|m.28909	gi|328721179|ref|XP_001949072.2|	60.1	669	260	4	1	2004	1741	2403	2.4e-227	795.4	PREDICTED: fatty acid synthase-like	Acyrthosiphon pisum	8060
E1_2kb/polished_high/001003|m.1105	gi|116791150|gb|ABK25874.1|	69.1	269	82	1	1	807	1	268	5.1e-96	359	unknown	Picea sitchensis	2295
V/hiseq/c61103_g1_i2|m.58325	gi|193620397|ref|XP_001944248.1|	88.3	343	39	1	1	1026	1	343	9e-183	646.4	PREDICTED: acyl-CoA Delta(11) desaturase	Acyrthosiphon pisum	9595
SDN/miseq/c15584_g1_i4|m.11162	gi|224138082|ref|XP_002322725.1|	30.7	231	121	8	175	780	27	247	7.9e-15	88.2	uninformative	Populus trichocarpa	2630
Wound/hiseq/c65130_g1_i1|m.32029	gi|224106143|ref|XP_002314059.1|	43.2	176	86	3	4	528	9	171	7.5e-30	137.5	uninformative	Populus trichocarpa	9259
P/miseq/c17572_g1_i1|m.10160	gi|225441433|ref|XP_002279220.1|	46.2	106	54	2	4	315	9	113	6e-16	90.5	PREDICTED: 11 kDa late embryogenesis abundant protein-like	Vitis vinifera	9206
S/hiseq/c34928_g1_i1|m.16283	gi|357157331|ref|XP_003577762.1|	54.7	75	34	0	692	916	278	352	9.5e-15	86.7	PREDICTED: F-box/WD-40 repeat-containing protein At3g52030 isoform X1	Brachypodium distachyon	9259
V/hiseq/c53809_g2_i1|m.33232	gi|328712543|ref|XP_001949589.2|	65.9	806	203	19	1	2256	1	788	3.7e-290	1004.2	PREDICTED: protein SPT2 homolog	Acyrthosiphon pisum	9231
JASS/hiseq/c53663_g1_i1|m.26158	gi|168066170|ref|XP_001785015.1|	55.2	134	47	5	7	393	465	590	1.8e-33	149.1	uninformative	Physcomitrella patens	7932
NACLR/hiseq/c60774_g1_i3|m.43652	gi|116786430|gb|ABK24101.1|	45.6	169	87	4	1	501	1	166	6.2e-32	145.6	uninformative	Picea sitchensis	1511
E1_2kb_1/polished_high/001737|m.1847	gi|299810231|gb|ADJ53039.1|	87.7	130	15	1	10	399	1	129	7.8e-58	231.1	embryo-abundant protein	Pinus pinaster	8721
V_1kb/016269|m.887127	gi|328712849|ref|XP_003244921.1|	56.4	181	77	2	13	552	3	182	1.1e-49	204.1	PREDICTED: major facilitator superfamily domain-containing protein 6-like isoform 1	Acyrthosiphon pisum	9867
DCR/hiseq/c107176_g1_i1|m.125657	gi|148909281|gb|ABR17740.1|	62.4	109	35	3	1	324	65	168	5.4e-26	125.2	uninformative	Picea sitchensis	614
SDN/miseq/c28649_g1_i1|m.36367	gi|302818267|ref|XP_002990807.1|	35.9	223	121	11	7	648	2	211	6.4e-25	122.5	BAHD family acyltransferase, clade I	Selaginella moellendorffii	614
JASS/hiseq/c62144_g4_i2|m.61596	gi|357456773|ref|XP_003598667.1|	28.7	342	188	11	58	1011	37	346	3.6e-30	139.4	NBS-LRR disease resistance-like protein	Medicago truncatula	683
SDN/miseq/c27854_g1_i1|m.33567	gi|359481111|ref|XP_002266746.2|	37.8	164	87	2	10	486	38	191	7.9e-23	114	PREDICTED: universal stress protein A-like protein	Vitis vinifera	1431
S_1_3-6kb/011553|m.25408	gi|328697842|ref|XP_001942978.2|	81	289	52	1	1	867	287	572	7.2e-125	453.8	PREDICTED: moesin/ezrin/radixin homolog 1 isoform X1	Acyrthosiphon pisum	8793
S_1_3-6kb/011553|m.25407	gi|383852553|ref|XP_003701791.1|	85.4	268	39	0	1	804	1	268	8.4e-132	476.9	PREDICTED: moesin/ezrin/radixin homolog 1-like isoform 1	Megachile rotundata	8793
V/hiseq/c58358_g1_i2|m.46607	gi|328708872|ref|XP_003243821.1|	59.8	373	140	4	37	1131	23	393	4e-123	448.4	PREDICTED: peroxidase-like	Acyrthosiphon pisum	8280
SDN/miseq/c30824_g2_i1|m.45493	gi|15242442|ref|NP_198783.1|	57.5	73	30	1	292	507	116	188	1.3e-14	77	calcium-binding protein - like	Arabidopsis thaliana	4728
V/hiseq/c63320_g5_i1|m.70949	gi|238231382|ref|NP_001154177.1|	66.5	535	155	8	1	1548	10	539	9.7e-213	746.5	uninformative	Acyrthosiphon pisum	3086
BRN/hiseq/c67690_g1_i5|m.44396	gi|27263090|emb|CAD35494.1|	90.5	243	23	0	79	807	113	355	1.4e-130	473.8	putative auxin induced cell wall protein	Pinus pinaster	7785
V/hiseq/c59634_g1_i1|m.51373	gi|301104166|ref|XP_002901168.1|	49.5	757	351	14	559	2772	407	1151	1.9e-195	689.9	uninformative	Phytophthora infestans	8942
Neg_S1/c32242_g1_i1|m.108969	gi|297820556|ref|XP_002878161.1|	35.2	270	152	6	112	903	37	289	3.1e-33	149.4	uninformative	Arabidopsis lyrata	7659
DCS1kb_1/polished_high/000769|m.962	gi|224286611|gb|ACN41010.1|	72.4	254	65	2	1	747	1	254	1.7e-93	350.5	uninformative	Picea sitchensis	6040
DCR/hiseq/c105254_g1_i2|m.113488	gi|116786430|gb|ABK24101.1|	46.7	167	80	6	1	489	1	162	5.5e-30	139	uninformative	Picea sitchensis	1511
DCR/hiseq/c108645_g1_i3|m.136852	gi|116789615|gb|ABK25313.1|	71.3	167	48	0	556	1056	1	167	3.6e-57	230.3	unknown	Picea sitchensis	2464
S_3_3-6kb/008210|m.149597	gi|294461496|gb|ADE76309.1|	76.2	80	18	1	1	237	236	315	3.3e-24	119	uninformative	Picea sitchensis	1831
NACLR/hiseq/c33139_g1_i1|m.15071	gi|15218884|ref|NP_174222.1|	37.3	185	95	6	46	585	76	244	1.2e-25	114	DNA binding protein, putative	Arabidopsis thaliana	7048
V_1_3-6kb/009035|m.207518	gi|15231862|ref|NP_188065.1|	40	120	62	4	28	378	392	504	2e-17	85.9	NB-ARC domain-containing disease resistance protein	Arabidopsis thaliana	683
SDN/miseq/c17283_g1_i1|m.13088	gi|193591708|ref|XP_001944463.1|	69.8	394	115	3	1	1176	1	392	2.1e-167	595.5	PREDICTED: innexin inx3	Acyrthosiphon pisum	9564
Wound/hiseq/c74107_g1_i1|m.68284	gi|225455627|ref|XP_002271141.1|	31.9	229	127	4	148	825	41	243	1.2e-20	107.5	PREDICTED: transcription factor bHLH118	Vitis vinifera	2464
V/hiseq/c64800_g1_i4|m.81611	gi|641667723|ref|XP_008184190.1|	65.2	316	103	4	1	942	717	1027	5.9e-112	412.1	PREDICTED: tenascin-like isoform X2	Acyrthosiphon pisum	9816
S_1kb_1/012427|m.492129	gi|294460560|gb|ADE75855.1|	41.2	364	153	17	1	1041	2	321	2.1e-52	214.5	unknown	Picea sitchensis	1034
NACLR/hiseq/c70958_g3_i1|m.79053	gi|359484826|ref|XP_002276238.2|	42.8	374	159	14	10	1071	391	729	2.8e-62	246.5	uninformative	Vitis vinifera	8680
NACLR/hiseq/c55745_g1_i2|m.34673	gi|749863162|gb|KIJ33747.1|	78.4	134	28	1	1	402	99	231	2.8e-55	222.6	lytic polysaccharide monooxygenase	Sphaerobolus stellatus SS14	8856
V/hiseq/c59750_g1_i2|m.51877	gi|328718191|ref|XP_001951747.2|	80.4	326	61	2	103	1077	1	324	1e-152	546.6	PREDICTED: esterase FE4-like	Acyrthosiphon pisum	6936
NACLR/hiseq/c67551_g1_i2|m.62674	gi|170085079|ref|XP_001873763.1|	88.4	406	47	0	40	1257	37	442	5.2e-209	733.8	cell division control/GTP binding protein	Laccaria bicolor S238N-H82	6186
V/hiseq/c62832_g1_i1|m.67842	gi|255569143|ref|XP_002525540.1|	43.5	161	86	2	2305	2781	811	968	1.8e-28	135.6	uninformative	Ricinus communis	8663
E1_2kb_3/027232|m.392476	gi|168052721|ref|XP_001778788.1|	44.7	188	91	6	409	963	424	601	1.3e-34	154.1	uninformative	Physcomitrella patens	7932
JASS/hiseq/c58614_g1_i3|m.41891	gi|116789397|gb|ABK25237.1|	75.9	141	29	2	1	414	1	139	1.8e-49	203.8	uninformative	Picea sitchensis	9259
BRS/miseq/c19756_g2_i3|m.19859	gi|599417814|ref|XP_007415666.1|	60.5	362	138	3	22	1107	9	365	7.2e-125	455.3	family 5 glycoside hydrolase	Melampsora larici-populina 98AG31	9176
Neg_S1/c15497_g1_i2|m.81114	gi|168010255|ref|XP_001757820.1|	47.5	301	126	7	16	837	124	419	2.9e-68	265.8	uninformative	Physcomitrella patens	9302
Wound/hiseq/c70071_g1_i7|m.47090	gi|357509971|ref|XP_003625274.1|	31.2	295	154	17	1	831	1	264	8.2e-15	88.2	uninformative	Medicago truncatula	2630
S_1kb_1/011391|m.490459	gi|383175422|gb|AFG71163.1|	87	69	9	0	829	1035	1	69	6e-25	123.2	hypothetical protein 0_13804_01, partial	Pinus taeda	6066
Wound/hiseq/c69576_g1_i2|m.45122	gi|675269662|gb|AIL50244.1|	80.2	91	17	1	1	270	1	91	2.6e-33	149.4	putative auxin-repressed protein	Pinus massoniana	9198
V_1_3-6kb/019795|m.232896	gi|731352154|ref|XP_010687394.1|	32.1	159	105	2	49	525	108	263	6.7e-14	85.9	PREDICTED: uncharacterized protein LOC104901504	Beta vulgaris subsp. vulgaris	3196
SDN/miseq/c32263_g2_i6|m.54480	gi|502143917|ref|XP_004505515.1|	34.1	138	84	4	283	684	150	284	1.3e-15	90.9	uninformative	Cicer arietinum	5494
DCR/hiseq/c102859_g1_i2|m.101039	gi|628834463|ref|XP_007767535.1|	83.9	174	26	1	16	531	185	358	7.4e-80	304.7	fructose 1,6-bisphosphate aldolase	Coniophora puteana RWD-64-598 SS2	7433
DCS_2kb/020582|m.258315	gi|224075000|ref|XP_002304512.1|	30.4	342	143	17	16	843	16	328	2.3e-25	123.2	uninformative	Populus trichocarpa	8894
DCS/hiseq/c62070_g2_i2|m.65978	gi|502145071|ref|XP_004505866.1|	42.1	311	149	7	1	909	1	288	1e-58	234.6	PREDICTED: epsin-2-like	Cicer arietinum	9388
SDN/miseq/c25406_g1_i2|m.26892	gi|116793329|gb|ABK26709.1|	72.3	173	40	4	10	510	8	178	6.3e-60	238.4	unknown	Picea sitchensis	9162
BRN/hiseq/c65307_g1_i2|m.36470	gi|168044656|ref|XP_001774796.1|	41.4	215	99	10	160	738	22	231	1.2e-25	124	uninformative	Physcomitrella patens	5905
V_2_3-6kb/009677|m.279659	gi|328699232|ref|XP_001950095.2|	98.1	366	7	0	1	1098	1805	2170	1.3e-201	709.1	PREDICTED: spectrin beta chain isoform X4	Acyrthosiphon pisum	7498
E1_2kb_2/018948|m.345379	gi|15231489|ref|NP_187420.1|	31	297	161	10	28	876	108	374	8.4e-27	118.2	arogenate dehydratase 2	Arabidopsis thaliana	1401
S/hiseq/c42185_g1_i1|m.34340	gi|357465225|ref|XP_003602894.1|	35.8	450	240	18	22	1308	6	427	2.9e-53	216.5	DsRNA-binding protein	Medicago truncatula	8266
V/hiseq/c63995_g1_i4|m.75636	gi|565362824|ref|XP_006348144.1|	35.8	352	163	14	49	972	190	522	1.3e-43	184.1	PREDICTED: WRKY transcription factor 6-like isoform X2	Solanum tuberosum	1096
M_S1/c34089_g2_i1|m.151188	gi|565480148|ref|XP_006297714.1|	26.5	200	136	5	142	723	50	244	2.5e-11	77	uninformative	Capsella rubella	9377
DCR/hiseq/c75788_g1_i2|m.33301	gi|729186983|emb|CEJ87131.1|	69	297	92	0	7	897	2	298	1e-113	417.9	uninformative	Torrubiella hemipterigena	9554
V_1_3-6kb/022535|m.239446	gi|361066293|gb|AEW07458.1|	46.7	122	48	3	1	366	28	132	1.8e-19	104	hypothetical protein 0_2068_01, partial	Pinus radiata	4785
V/hiseq/c59006_g1_i2|m.48932	gi|641649192|ref|XP_008185071.1|	89.4	1073	112	1	1	3213	360	1432	0	2007.6	PREDICTED: LOW QUALITY PROTEIN: peroxidasin-like	Acyrthosiphon pisum	8280
SDN/miseq/c21420_g1_i1|m.18914	gi|667833528|ref|XP_007780933.1|	84.5	323	50	0	1	969	1	323	1.5e-150	540.4	transaldolase	Coniosporium apollinis CBS 100218	8941
V/hiseq/c64160_g2_i3|m.76773	gi|168010255|ref|XP_001757820.1|	43.8	363	158	9	1	966	1	358	2.9e-74	286.2	uninformative	Physcomitrella patens	9302
V_3_3-6kb/015137|m.357195	gi|641664379|ref|XP_001943157.3|	96.2	319	12	0	1	957	1	319	6.1e-181	641.3	PREDICTED: FERM, RhoGEF and pleckstrin domain-containing protein 2	Acyrthosiphon pisum	8793
BRN/hiseq/c60105_g1_i1|m.25094	gi|460393021|ref|XP_004242110.1|	32.9	173	97	3	28	546	120	273	3e-18	99	PREDICTED: protein FAF-like, chloroplastic	Solanum lycopersicum	9437
Wound/hiseq/c65354_g1_i1|m.32595	gi|449454036|ref|XP_004144762.1|	32.6	313	142	13	190	1062	120	385	1.8e-24	120.6	uninformative	Cucumis sativus	3392
V/hiseq/c53543_g1_i1|m.32538	gi|328726418|ref|XP_003248889.1|	46.4	366	196	0	268	1365	14	379	1.2e-105	390.6	PREDICTED: zinc finger protein 271-like	Acyrthosiphon pisum	3086
DCR/hiseq/c105132_g1_i2|m.112791	gi|502145071|ref|XP_004505866.1|	57.2	138	59	0	1	414	1	138	7.8e-40	170.2	PREDICTED: epsin-2-like	Cicer arietinum	9388
JASS/hiseq/c56691_g2_i1|m.34612	gi|294460560|gb|ADE75855.1|	60.9	110	28	2	16	345	3	97	8.9e-30	137.9	unknown	Picea sitchensis	1034
JASS/hiseq/c50062_g1_i1|m.18938	gi|359487668|ref|XP_002277910.2|	43.4	461	223	7	295	1599	23	471	1.6e-93	350.5	PREDICTED: RNA polymerase II-associated protein 3 isoform X1	Vitis vinifera	8906
Wound/hiseq/c55123_g1_i1|m.17605	gi|328721613|ref|XP_001950655.2|	38.4	531	297	15	34	1569	29	548	1.3e-95	357.5	PREDICTED: esterase E4-like	Acyrthosiphon pisum	6936
SDN/miseq/c30042_g2_i1|m.41633	gi|328718963|ref|XP_001951456.2|	39.4	436	237	12	1	1269	119	540	4e-79	302.4	PREDICTED: esterase FE4-like isoform X2	Acyrthosiphon pisum	6936
P/miseq/c28573_g1_i3|m.30914	gi|225455018|ref|XP_002279662.1|	39.7	451	252	7	37	1359	18	458	7.9e-82	311.6	PREDICTED: kinetochore protein ndc80	Vitis vinifera	8509
V/hiseq/c20340_g3_i1|m.5154	gi|193718315|ref|XP_001950563.1|	88.5	497	51	4	1	1476	1	496	2.4e-282	977.6	PREDICTED: muscle LIM protein Mlp84B-like isoform 1	Acyrthosiphon pisum	9436
K_S1/c30027_g3_i3|m.230755	gi|294460560|gb|ADE75855.1|	42.6	385	185	12	1	1092	2	371	1.9e-67	264.6	unknown	Picea sitchensis	1034
DCR/hiseq/c106868_g1_i3|m.123650	gi|514820169|ref|XP_004984774.1|	29.6	361	189	19	184	1233	33	339	5.3e-20	105.9	PREDICTED: circumsporozoite protein-like	Setaria italica	8952
NACLR/hiseq/c70963_g4_i1|m.79100	gi|255578114|ref|XP_002529927.1|	29.4	394	199	13	4	966	149	536	8.6e-35	154.8	WRKY transcription factor, putative	Ricinus communis	1096
Wound/hiseq/c74769_g2_i4|m.72707	gi|15220696|ref|NP_176400.1|	43	79	42	2	241	477	1002	1077	2.4e-11	66.2	uninformative	Arabidopsis thaliana	1831
NACLR/hiseq/c70963_g3_i1|m.79099	gi|565362822|ref|XP_006348143.1|	35.5	417	188	17	16	1074	126	525	4.6e-50	205.7	PREDICTED: WRKY transcription factor 6-like isoform X1	Solanum tuberosum	1096
V1_1kb_1/030150|m.741200	gi|15220664|ref|NP_176389.1|	31.7	123	75	3	700	1053	253	371	2.5e-10	63.9	mitochondrial transcription termination factor family protein	Arabidopsis thaliana	1831
BRN/hiseq/c68841_g1_i1|m.48992	gi|357483567|ref|XP_003612070.1|	36.1	119	72	2	1	357	1	115	1.7e-12	79.3	uninformative	Medicago truncatula	3088
SDN/miseq/c31821_g2_i4|m.51261	gi|727456612|ref|XP_010510219.1|	47.6	82	42	1	58	300	156	237	1.5e-12	80.9	PREDICTED: CDT1-like protein a, chloroplastic	Camelina sativa	7630
DCR/hiseq/c84167_g1_i1|m.45400	gi|169846576|ref|XP_001830003.1|	53.7	397	151	8	4	1107	1	393	1.9e-114	419.5	lectin	Coprinopsis cinerea okayama7#130	9725
S_2_3-6kb/028371|m.128717	gi|731329008|ref|XP_010675361.1|	30.9	175	119	2	25	549	15	187	6.6e-16	92.4	PREDICTED: uncharacterized protein LOC104891375	Beta vulgaris subsp. vulgaris	3196
S/hiseq/c35038_g1_i1|m.16459	gi|356502813|ref|XP_003520210.1|	25.2	325	198	12	196	1068	325	638	2e-15	90.5	PREDICTED: transcription factor TT8-like	Glycine max	7167
SDN/miseq/c42535_g1_i1|m.62156	gi|116793329|gb|ABK26709.1|	68.4	187	49	3	10	567	1	178	1.8e-63	250.4	unknown	Picea sitchensis	9162
NACLR/hiseq/c23812_g1_i2|m.11552	gi|294461755|gb|ADE76436.1|	46.4	412	177	19	13	1182	2	391	1.5e-80	308.1	unknown	Picea sitchensis	1034
P/miseq/c27857_g1_i1|m.28719	gi|302809681|ref|XP_002986533.1|	37.6	149	85	4	139	582	29	170	3.3e-18	100.1	uninformative	Selaginella moellendorffii	614
Neg_S1/c6_g1_i1|m.60286	gi|225439321|ref|XP_002267437.1|	46.5	215	96	7	13	609	29	240	6.7e-36	159.5	uninformative	Vitis vinifera	9016
NACLR/hiseq/c69951_g1_i8|m.73082	gi|727593417|ref|XP_010469741.1|	47.5	80	41	1	58	294	156	235	2.1e-11	76.6	PREDICTED: CDT1-like protein a, chloroplastic	Camelina sativa	7630
Basket/c21462_g1_i3|m.34412	gi|297809617|ref|XP_002872692.1|	34.7	415	206	16	1	1101	105	502	9.9e-48	198	WRKY DNA-binding protein 42	Arabidopsis lyrata	1096
BRN/hiseq/c70800_g4_i3|m.58621	gi|237688642|ref|YP_002905259.1|	100	88	0	0	1	264	328	415	1.6e-45	188.7	uninformative	Pinus gerardiana	9687
S_2_3-6kb/009015|m.87106	gi|565355435|ref|XP_006344594.1|	35	117	73	2	61	402	159	275	5.9e-14	84.7	uninformative	Solanum tuberosum	1192
Wound/hiseq/c67297_g1_i1|m.37687	gi|148906770|gb|ABR16531.1|	78.7	183	37	2	1	546	1	182	3.7e-74	285.8	unknown	Picea sitchensis	3934
SDN/miseq/c42932_g1_i1|m.62374	gi|657373493|gb|KEH19175.1|	29.1	196	137	1	10	597	83	276	6.6e-16	92.4	endonuclease/exonuclease/phosphatase family protein	Medicago truncatula	3196
P/miseq/c20946_g1_i1|m.14488	gi|15228790|ref|NP_191814.1|	38.2	173	88	6	1	495	1	162	3.8e-24	108.6	drought responsive ATP-binding motif containing protein	Arabidopsis thaliana	1431
DCR/hiseq/c103820_g1_i4|m.105673	gi|630342001|ref|XP_007860301.1|	57.4	491	184	8	1	1431	1	480	8e-153	548.5	glycoside hydrolase/deacetylase	Gloeophyllum trabeum ATCC 11539	9817
P/miseq/c33157_g6_i2|m.48905	gi|15236804|ref|NP_194970.1|	37.7	130	80	1	1	390	1	129	3.5e-22	102.8	tudor-like RNA-binding protein	Arabidopsis thaliana	9046
RF-V_1/polished_high/000181|m.265	gi|449521231|ref|XP_004167633.1|	26.5	899	528	33	19	2610	6	806	9.6e-53	216.1	PREDICTED: protein IQ-DOMAIN 32-like	Cucumis sativus	9373
Wound/hiseq/c70990_g1_i2|m.51225	gi|15228790|ref|NP_191814.1|	34.5	171	94	5	4	495	3	162	3e-21	99	drought responsive ATP-binding motif containing protein	Arabidopsis thaliana	1431
DCR/hiseq/c102029_g1_i3|m.97248	gi|631235376|ref|XP_007912610.1|	82.9	321	51	1	22	972	2	322	2e-160	573.2	putative catechol -dioxygenase 1 protein	Togninia minima UCRPA7	9344
M_S1/c37360_g1_i1|m.167167	gi|168061501|ref|XP_001782727.1|	47.3	129	62	3	2689	3066	1147	1272	4.3e-18	100.9	uninformative	Physcomitrella patens	9234
DCR/hiseq/c75860_g1_i1|m.33403	gi|544218123|ref|XP_005539205.1|	38.4	125	62	2	70	444	167	276	7.4e-17	94	similar to long chain fatty acid elongation enzyme Elo1p	Cyanidioschyzon merolae	8628
S_3_3-6kb/001564|m.135164	gi|324986412|ref|YP_004276284.1|	99.6	538	2	0	1	1614	1	538	0	1098.6	uninformative	Pinus lambertiana	9687
V_1_3-6kb/003374|m.194260	gi|328697201|ref|XP_001946001.2|	90	160	16	0	1	480	799	958	1.6e-86	325.5	PREDICTED: zinc finger protein 208-like	Acyrthosiphon pisum	3086
DCS/hiseq/c57503_g2_i5|m.40864	gi|294462985|gb|ADE77031.1|	84.6	312	46	1	1	936	1	310	3e-139	503.1	unknown	Picea sitchensis	9400
SDN/miseq/c53509_g1_i1|m.68031	gi|15232823|ref|NP_187614.1|	37.4	123	69	4	4	366	148	264	1.2e-17	87.8	putative uridylate kinase	Arabidopsis thaliana	8901
DCS/hiseq/c47410_g1_i2|m.16834	gi|565395272|ref|XP_006363266.1|	39.7	524	257	22	34	1572	8	483	1.3e-79	304.3	PREDICTED: zinc finger protein CONSTANS-LIKE 15-like	Solanum tuberosum	9387
V1_1kb_3/022560|m.818070	gi|544495963|ref|XP_005582409.1|	37.6	141	71	5	526	912	7	142	1.9e-22	113.6	PREDICTED: leucine-rich repeat extensin-like protein 1-like, partial	Macaca fascicularis	9603
BRN/hiseq/c73056_g1_i1|m.70338	gi|294464125|gb|ADE77581.1|	58.9	112	39	3	7	333	59	166	2.5e-25	122.9	uninformative	Picea sitchensis	8529
Wound/hiseq/c71566_g1_i2|m.53924	gi|15227319|ref|NP_179283.1|	31.4	239	146	9	52	747	173	400	6.6e-23	105.1	bHLH transcription factor	Arabidopsis thaliana	5905
V/hiseq/c37831_g1_i1|m.11862	gi|193591708|ref|XP_001944463.1|	87.2	390	49	1	7	1176	4	392	6.2e-204	716.8	PREDICTED: innexin inx3	Acyrthosiphon pisum	9564
S_3_3-6kb/001545|m.135118	gi|449528333|ref|XP_004171159.1|	48.8	123	53	4	31	381	2	120	2.2e-20	105.5	PREDICTED: TIMELESS-interacting protein-like	Cucumis sativus	9717
BRN/hiseq/c19265_g1_i1|m.4377	gi|460409660|ref|XP_004250256.1|	39.1	156	90	4	16	474	4	157	1.9e-25	122.9	PREDICTED: early nodulin-like protein 1	Solanum lycopersicum	4836
Wound/hiseq/c67528_g1_i2|m.38360	gi|224134236|ref|XP_002327789.1|	35.8	137	72	2	1	381	1	131	7.3e-18	97.4	uninformative	Populus trichocarpa	3088
Wound/hiseq/c62581_g1_i1|m.26806	gi|148910330|gb|ABR18244.1|	67.2	128	39	3	1	378	1	127	5.5e-37	161.8	unknown	Picea sitchensis	8749
P/miseq/c28573_g1_i1|m.30913	gi|255587682|ref|XP_002534355.1|	37.1	561	333	6	10	1656	7	559	2.5e-97	363.2	hec1 protein, putative	Ricinus communis	8509
M_S1/c21973_g1_i1|m.124271	gi|123377355|ref|XP_001298064.1|	44.6	101	43	3	547	831	384	477	1.7e-12	80.9	UBA/TS-N domain containing protein	Trichomonas vaginalis	9128
V_1kb/004482|m.868476	gi|449500441|ref|XP_004161098.1|	28.3	198	130	4	148	741	40	225	1.2e-11	77.8	uninformative	Cucumis sativus	1041
S/hiseq/c40726_g2_i2|m.29387	gi|359482584|ref|XP_002270971.2|	36.8	557	314	13	1	1596	1	544	1.5e-77	297.7	uninformative	Vitis vinifera	7568
JASS/hiseq/c62754_g1_i1|m.64044	gi|15227631|ref|NP_178442.1|	37.3	134	79	2	22	414	51	182	3e-16	83.6	putative ankyrin	Arabidopsis thaliana	5287
DCS_2kb/polished_high/000507|m.531	gi|299810231|gb|ADJ53039.1|	79.8	129	26	0	4	390	1	129	1.5e-50	206.8	embryo-abundant protein	Pinus pinaster	8721
NACLR/hiseq/c59762_g2_i2|m.41344	gi|449453037|ref|XP_004144265.1|	31.2	285	144	13	775	1590	796	1041	2e-19	104.4	uninformative	Cucumis sativus	9479
V_3_3-6kb/014589|m.355972	gi|328696527|ref|XP_003240053.1|	60	125	50	0	1	375	594	718	1.1e-40	172.9	PREDICTED: zinc finger protein 181-like isoform 1	Acyrthosiphon pisum	3086
V_3_3-6kb/001171|m.325276	gi|15220666|ref|NP_176390.1|	32	122	80	2	31	390	276	396	1.7e-11	66.2	mitochondrial transcription termination factor family protein	Arabidopsis thaliana	1831
E1/hiseq/c46489_g1_i1|m.54621	gi|115464419|ref|NP_001055809.1|	35	471	232	19	337	1692	147	562	3.8e-53	216.5	Os05g0470700	Oryza sativa Japonica Group	9450
S_2kb_3/polished_high/000863|m.839	gi|514807354|ref|XP_004978533.1|	42.6	115	61	3	19	351	5	118	1.7e-19	102.4	PREDICTED: non-specific lipid-transfer protein 3-like	Setaria italica	7535
Wound/hiseq/c65354_g1_i3|m.32597	gi|356571077|ref|XP_003553707.1|	36.9	274	128	10	115	909	70	307	2.6e-27	129.8	uninformative	Glycine max	3392
V_1_3-6kb/010621|m.211201	gi|324986406|ref|YP_004276278.1|	100	205	0	0	46	660	447	651	5.2e-115	420.6	uninformative	Pinus lambertiana	8687
Wound/hiseq/c69067_g3_i3|m.43280	gi|514768634|ref|XP_004966541.1|	43.9	205	87	6	169	732	113	306	3.3e-33	149.1	PREDICTED: TIMELESS-interacting protein-like	Setaria italica	9717
DCS_1kb/006634|m.107580	gi|356573676|ref|XP_003554983.1|	31.1	363	196	14	40	1077	5	330	1.5e-29	137.5	PREDICTED: leucine-rich repeat extensin-like protein 5-like	Glycine max	1511
BRN/hiseq/c70134_g1_i1|m.55031	gi|460384346|ref|XP_004237873.1|	25.1	183	120	5	160	684	33	206	3.5e-11	75.9	uninformative	Solanum lycopersicum	1041
BRN/hiseq/c70552_g1_i2|m.57111	gi|168000358|ref|XP_001752883.1|	38	353	177	8	172	1137	32	373	6.9e-54	218.4	uninformative	Physcomitrella patens	2184
Neg_S1/c20419_g3_i1|m.99531	gi|15231489|ref|NP_187420.1|	47.7	323	142	11	307	1257	79	380	1.7e-70	263.8	arogenate dehydratase 2	Arabidopsis thaliana	1401
V/hiseq/c58612_g1_i2|m.47514	gi|116789615|gb|ABK25313.1|	65.3	167	51	1	472	951	1	167	1.9e-49	204.5	unknown	Picea sitchensis	2464
M_S1/c27426_g1_i1|m.132617	gi|297820556|ref|XP_002878161.1|	40.8	211	112	4	928	1560	92	289	9e-33	148.7	uninformative	Arabidopsis lyrata	7659
P/miseq/c17959_g1_i1|m.10622	gi|720063759|ref|XP_010275740.1|	33.2	983	572	32	73	2904	338	1274	3.9e-122	447.6	PREDICTED: filaggrin-like	Nelumbo nucifera	8680
Wound/hiseq/c74212_g1_i4|m.68995	gi|116790729|gb|ABK25719.1|	66.1	230	72	3	1	678	1	228	6.8e-78	298.5	unknown	Picea sitchensis	9517
Neg_S1/c16861_g1_i2|m.85060	gi|255547121|ref|XP_002514618.1|	28.9	454	258	14	499	1740	22	450	6.4e-35	156	uninformative	Ricinus communis	9113
BRS/miseq/c17571_g1_i1|m.16244	gi|226494865|ref|NP_001148362.1|	44.9	107	56	2	55	369	24	129	9.2e-21	106.7	uninformative	Zea mays	7535
BRS/miseq/c26914_g1_i8|m.37943	gi|15232664|ref|NP_188190.1|	50	194	79	4	148	726	87	263	1e-43	174.1	Single hybrid motif superfamily protein	Arabidopsis thaliana	9485
V_2kb/002371|m.987990	gi|225452376|ref|XP_002275607.1|	36.1	449	240	20	217	1524	97	511	5.6e-53	216.1	PREDICTED: protein enabled	Vitis vinifera	9461
BRS/miseq/c26664_g1_i2|m.37011	gi|116793329|gb|ABK26709.1|	69.5	174	42	6	10	507	8	178	4.2e-56	225.7	unknown	Picea sitchensis	9162
E1_1kb/polished_high/000200|m.371	gi|514807354|ref|XP_004978533.1|	40.4	109	61	2	19	336	5	112	3.6e-17	94.7	PREDICTED: non-specific lipid-transfer protein 3-like	Setaria italica	7535
SDN/miseq/c14120_g1_i1|m.9714	gi|702453517|ref|XP_010026225.1|	28.1	270	187	4	1	804	1	265	9e-24	119	uninformative	Eucalyptus grandis	3196
Basket/c18498_g1_i3|m.25201	gi|15218884|ref|NP_174222.1|	43.6	241	115	8	520	1218	17	244	3.1e-46	183.3	DNA binding protein, putative	Arabidopsis thaliana	7048
DCR/hiseq/c108794_g1_i5|m.138134	gi|356528284|ref|XP_003532734.1|	30.5	128	82	2	592	963	1272	1396	6.7e-10	72	uninformative	Glycine max	1041
V/hiseq/c52077_g1_i2|m.29238	gi|328721613|ref|XP_001950655.2|	66.9	543	176	3	4	1629	16	555	4.7e-226	790.8	PREDICTED: esterase E4-like	Acyrthosiphon pisum	6936
V/hiseq/c52105_g2_i1|m.29313	gi|512900044|ref|XP_004924796.1|	83.7	349	47	3	4	1050	4	342	2.9e-184	651.4	PREDICTED: four and a half LIM domains protein 2-like isoform X3	Bombyx mori	9735
NACLR/hiseq/c69891_g1_i2|m.72816	gi|502133117|ref|XP_004501656.1|	38.9	175	90	3	4	489	10	180	2.3e-24	120.2	PREDICTED: double-stranded RNA-binding protein 1-like isoform X1	Cicer arietinum	2658
V_1_3-6kb/027517|m.251330	gi|328721179|ref|XP_001949072.2|	82	100	18	0	10	309	1593	1692	1.2e-39	169.5	PREDICTED: fatty acid synthase-like	Acyrthosiphon pisum	8060
DCR/hiseq/c100649_g1_i4|m.90982	gi|15234270|ref|NP_194507.1|	37.9	103	64	0	52	360	237	339	5.3e-15	78.6	acyl-CoA binding protein 2	Arabidopsis thaliana	8478
V/hiseq/c48215_g1_i2|m.22020	gi|193678965|ref|XP_001950183.1|	97.5	433	11	0	1	1299	1	433	1.4e-262	911.8	PREDICTED: zinc finger protein OZF-like	Acyrthosiphon pisum	3086
V/hiseq/c56789_g1_i3|m.41514	gi|328705166|ref|XP_001945190.2|	90.5	2230	205	2	1	6687	171	2395	0	4047.7	PREDICTED: fatty acid synthase-like isoform X1	Acyrthosiphon pisum	8060
Wound/hiseq/c50067_g1_i1|m.13721	gi|116783676|gb|ABK23046.1|	64.6	229	79	1	10	690	1	229	6.1e-76	292.4	unknown	Picea sitchensis	2729
S/hiseq/c46198_g3_i5|m.55633	gi|565372804|ref|XP_006352978.1|	29.8	687	388	24	82	2043	242	867	7e-60	239.2	PREDICTED: probable disease resistance RPP8-like protein 4-like	Solanum tuberosum	683
SDN/miseq/c29892_g2_i1|m.41099	gi|116791726|gb|ABK26086.1|	74.7	194	39	3	13	579	4	192	1.1e-71	277.7	unknown	Picea sitchensis	8884
DCS1kb_2/012636|m.52261	gi|470144858|ref|XP_004308064.1|	31.4	255	147	5	571	1305	198	434	7.9e-22	112.1	PREDICTED: BAHD acyltransferase DCR-like	Fragaria vesca	614
S_3_3-6kb/014573|m.162907	gi|116788393|gb|ABK24865.1|	53.8	186	80	3	1075	1614	1	186	3.8e-44	188	uninformative	Picea sitchensis	3039
S/hiseq/c45034_g4_i1|m.47989	gi|356551253|ref|XP_003543991.1|	28.2	287	178	11	16	834	60	332	9e-19	102.1	uninformative	Glycine max	1192
Basket/c21535_g1_i1|m.34674	gi|148906017|gb|ABR16168.1|	66.7	529	160	6	1	1542	342	869	4e-182	646	unknown	Picea sitchensis	8024
BRS/miseq/c27307_g1_i5|m.39404	gi|168010255|ref|XP_001757820.1|	42.4	316	141	8	1	840	1	311	5.7e-59	235	uninformative	Physcomitrella patens	9302
DCR/hiseq/c103256_g1_i2|m.103006	gi|302765244|ref|XP_002966043.1|	43.1	274	150	6	46	855	74	345	1.6e-52	213.4	uninformative	Selaginella moellendorffii	6285
BRS/miseq/c2433_g1_i2|m.1646	gi|331215087|ref|XP_003320224.1|	80	130	26	0	73	462	230	359	7.1e-55	220.3	fructose-bisphosphate aldolase, class II	Puccinia graminis f. sp. tritici CRL 75-36-700-3	7433
SDN/miseq/c23019_g1_i1|m.21628	gi|328696664|ref|XP_001943200.2|	77.7	305	61	2	34	948	9	306	9e-145	520	PREDICTED: elongation of very long chain fatty acids protein AAEL008004-like isoform X2	Acyrthosiphon pisum	8628
E1/hiseq/c42103_g2_i8|m.35423	gi|359482584|ref|XP_002270971.2|	36.8	565	323	12	196	1851	1	544	5.6e-81	309.3	uninformative	Vitis vinifera	7568
V_1kb/023278|m.898132	gi|193643662|ref|XP_001947851.1|	54.5	387	173	2	4	1158	56	441	1e-129	470.3	PREDICTED: major facilitator superfamily domain-containing protein 6-A-like	Acyrthosiphon pisum	9867
Neg_S1/c21194_g1_i2|m.103991	gi|225437509|ref|XP_002275068.1|	42.2	341	142	13	103	1002	26	352	1.3e-52	214.5	uninformative	Vitis vinifera	9460
E1_2kb_3/000447|m.360872	gi|356551253|ref|XP_003543991.1|	30.6	219	128	10	43	663	162	368	1.5e-14	87.4	uninformative	Glycine max	1192
V_1_3-6kb/029295|m.255539	gi|324986406|ref|YP_004276278.1|	68.8	112	25	4	7	333	443	547	1.5e-28	132.5	uninformative	Pinus lambertiana	8687
V/hiseq/c53588_g1_i5|m.32672	gi|193603478|ref|XP_001952501.1|	84.5	330	50	1	28	1017	13	341	7.3e-169	600.1	PREDICTED: VIP36-like protein	Acyrthosiphon pisum	9725
SDN/miseq/c42759_g1_i1|m.62280	gi|193629629|ref|XP_001949364.1|	44.3	535	265	16	55	1614	42	558	2.5e-110	406.4	PREDICTED: esterase E4-like	Acyrthosiphon pisum	6936
DCR/hiseq/c94204_g1_i2|m.68651	gi|15236804|ref|NP_194970.1|	37.7	130	80	1	1	390	1	129	4.2e-22	102.8	tudor-like RNA-binding protein	Arabidopsis thaliana	9046
V/hiseq/c64268_g2_i3|m.77556	gi|328718868|ref|XP_001948568.2|	61.9	312	109	6	13	936	765	1070	4.8e-106	391.3	uninformative	Acyrthosiphon pisum	9816
Wound/hiseq/c70410_g1_i2|m.48593	gi|116789738|gb|ABK25364.1|	75	120	14	3	1	312	1	120	8.3e-39	167.5	unknown	Picea sitchensis	9607
V1_1kb_3/polished_high/001296|m.1304	gi|15218053|ref|NP_172962.1|	34.4	163	75	8	1	486	1	132	3.6e-14	75.5	E3 ubiquitin-protein ligase RHA2A	Arabidopsis thaliana	8470
S_2kb/polished_high/000657|m.714	gi|367064693|gb|AEX12168.1|	70.9	148	38	3	1	441	1	144	1.1e-48	201.4	hypothetical protein 0_5630_02	Pinus taeda	5690
NACLR/hiseq/c74684_g1_i1|m.84956	gi|302754040|ref|XP_002960444.1|	45.2	454	194	13	49	1380	11	419	2.8e-102	379.4	uninformative	Selaginella moellendorffii	8862
