# Supplementary material for: Assessing the Gene Content of the Megagenome: Sugar Pine (Pinus lambertiana)
Source: G3 (Bethesda). 2016 Oct 31;6(12):3787–802. doi: 10.1534/g3.116.032805 (PMC5144951; doi:10.1534/g3.116.032805)
Supplement: Supplemental Material [file supp_g3.116.032805_TableS7.xls]

## Sheet: Sheet1
Table S7. Number of proteins that compose each P. lambertiana-specific protein families and protein domains identified in the family
family name	Pinus lambertiana	domain_ID	domain_description
3086	19	PF00096;PF12874;PF13465;PF13894;PF13909;PF13912;PTHR24375;PTHR24375:SF106;PTHR24375:SF114;PTHR24409;PTHR24409:SF14;PTHR24409:SF6	FAMILY NOT NAMED;HERMAPHRODITE-RELATED;SUBFAMILY NOT NAMED;ZINC FINGER PROTEIN 672;ZINC FINGER PROTEIN 729;zf-C2H2;zf-C2H2_4;zf-C2H2_6;zf-H2C2_2;zf-H2C2_5;zf-met
6936	10	PF00135;PTHR11559;PTHR11559:SF185	CARBOXYLESTERASE;COesterase;SUBFAMILY NOT NAMED
7195	10	PF00173;PF00487	Cyt-b5;FA_desaturase
7372	10	PF14569;PTHR13301;PTHR13301:SF34	CELLULOSE SYNTHASE A CATALYTIC SUBUNIT 7 [UDP-FORMING];X-BOX TRANSCRIPTION FACTOR-RELATED;zf-UDP
7498	10	PF00435;PF15410;PTHR11915;PTHR11915:SF205;PTHR11915:SF226;PTHR11915:SF249;PTHR11915:SF250;PTHR11915:SF253	PH_9;SPECTRIN ALPHA CHAIN, NON-ERYTHROCYTIC 1;SPECTRIN BETA CHAIN, NON-ERYTHROCYTIC 1;SPECTRIN BETA CHAIN, NON-ERYTHROCYTIC 2;SPECTRIN BETA CHAIN, NON-ERYTHROCYTIC 5;SPECTRIN/FILAMIN RELATED CYTOSKELETAL PROTEIN;Spectrin
7882	9	PF00098;PF13961	DUF4219;zf-CCHC
8060	8	PF00107;PF00109;PF00550;PF00698;PF00975;PF02801;PF08659;PF14765;PTHR11712;PTHR11712:SF221;PTHR11712:SF227	ADH_zinc_N;Acyl_transf_1;FATTY ACID SYNTHASE;KR;Ketoacyl-synt_C;POLYKETIDE SYNTHASE-RELATED;PP-binding;PS-DH;SUBFAMILY NOT NAMED;Thioesterase;ketoacyl-synt
8237	8	PF00307;PF00435;PF08726;PF10358;PF12510;PF13405;PF13499;PTHR11915;PTHR11915:SF205;PTHR11915:SF249;PTHR11915:SF250;PTHR11915:SF267;PTHR25069;PTHR25069:SF122	CH;EF-hand_6;EF-hand_7;EFhand_Ca_insen;FAMILY NOT NAMED;NESPRIN-1;NT-C2;SPECTRIN ALPHA CHAIN, NON-ERYTHROCYTIC 1;SPECTRIN BETA CHAIN, NON-ERYTHROCYTIC 2;SPECTRIN BETA CHAIN, NON-ERYTHROCYTIC 5;SPECTRIN/FILAMIN RELATED CYTOSKELETAL PROTEIN;SUBFAMILY NOT NAMED;Smoothelin;Spectrin
8280	8	PF03098;PF07679;PTHR11475;PTHR11475:SF41	An_peroxidase;I-set;OXIDASE/PEROXIDASE;PEROXIDASE
8628	7	PF01151	ELO
8793	7	PF00373;PF00769;PF09379;PF09380;PTHR12673;PTHR12673:SF99;PTHR23280;PTHR23280:SF4;PTHR23281;PTHR23281:SF18	4.1 G PROTEIN;ERM;FACIOGENITAL DYSPLASIA PROTEIN;FERM_C;FERM_M;FERM_N;LD33734P;MERLIN/MOESIN/EZRIN/RADIXIN;MOESIN/EZRIN/RADIXIN HOMOLOG 1;SUBFAMILY NOT NAMED
8856	7	PF01357;PF03443	Glyco_hydro_61;Pollen_allerg_1
9154	6	PF14215	bHLH-MYC_N
9176	5	PF00150	Cellulase
9271	6	PF03198;PF07983	Glyco_hydro_72;X8
9344	6	PF00775;PF04444	Dioxygenase_C;Dioxygenase_N
9367	5	PF00240;PTHR10666	UBIQUITIN;ubiquitin
9436	5	PF00412;PF00788	LIM;RA
9556	5	PF00385;PF05791	Bacillus_HBL;Chromo
9564	5	PF00876;PTHR11893;PTHR11893:SF22	INNEXIN;INNEXIN INX2;Innexin
9595	5	PF00487	FA_desaturase
9672	5	PF03051	Peptidase_C1_2
9725	5	PF03388	Lectin_leg-like
9726	5	PF02469	Fasciclin
9735	5	PF00412	LIM
9816	5	PF00041	fn3
9817	5	PF01522	Polysacc_deac_1
9867	5	PF03825;PF07690;PF12832	MFS_1;MFS_1_like;Nuc_H_symport
