# Supplementary material for: Assessing the Gene Content of the Megagenome: Sugar Pine (Pinus lambertiana)
Source: G3 (Bethesda). 2016 Oct 31;6(12):3787–802. doi: 10.1534/g3.116.032805 (PMC5144951; doi:10.1534/g3.116.032805)
Supplement: Supplemental Material [file supp_g3.116.032805_TableS8.xls]

## Sheet: Sheet1
Table S8. Functional annotation of sugar pine transcripts present in P. lambertiana-specific families identified by MCL analysis
P.lambertiana transcript ID	Subject_id	Identity(%)	Alignment_length	Mismatches	Number of gap opens	Query_start	Query_end	Subject_start	Subject_end	E-value	Bit_score	Subject Description	Species	MCLfamily
V_1_3-6kb/003374|m.194258	gi|328697201|ref|XP_001946001.2|	90.4	334	28	2	1	993	393	725	7.5e-185	653.3	PREDICTED: zinc finger protein 208-like	Acyrthosiphon pisum	3086
DCR/hiseq/c77515_g2_i1|m.35689	gi|629661897|ref|XP_007794204.1|	47.5	383	194	2	1	1140	2015	2393	8.6e-97	362.1	putative polyketide synthase protein	Eutypa lata UCREL1	8060
V/hiseq/c49654_g1_i3|m.24448	gi|328708869|ref|XP_001946575.2|	67.6	321	89	9	1	954	1	309	6.8e-116	424.1	PREDICTED: peroxidase-like	Acyrthosiphon pisum	8280
V/hiseq/c64800_g1_i3|m.81609	gi|328703086|ref|XP_001943393.2|	57.3	316	130	2	1	948	760	1070	3.9e-100	371.7	uninformative	Acyrthosiphon pisum	9816
DCS1kb_3/020920|m.95297	gi|154293917|ref|XP_001547403.1|	71.2	156	42	3	1	465	213	366	1.6e-57	229.2	beta-1-3-glucanosyltransferase	Botrytis cinerea B05.10	9271
JASS/hiseq/c55364_g2_i2|m.30625	gi|15221393|ref|NP_172098.1|	29.4	279	173	9	1	813	29	291	8.4e-28	122.1	delta-9 acyl-lipid desaturase 1	Arabidopsis thaliana	7195
V/hiseq/c34702_g1_i3|m.9829	gi|328713046|ref|XP_001944512.2|	67.6	669	212	3	13	2007	5	672	4.5e-271	940.6	PREDICTED: chorion peroxidase-like	Acyrthosiphon pisum	8280
V/hiseq/c51907_g1_i1|m.28846	gi|193613015|ref|XP_001952817.1|	94.5	311	16	1	1	930	1	311	1.6e-178	632.1	PREDICTED: elongation of very long chain fatty acids protein AAEL008004	Acyrthosiphon pisum	8628
V/hiseq/c50561_g1_i1|m.26036	gi|328720429|ref|XP_003247027.1|	57.3	623	257	5	4	1854	15	634	2.6e-204	718.8	PREDICTED: peroxidase-like	Acyrthosiphon pisum	8280
V_1_3-6kb/005166|m.198623	gi|328717225|ref|XP_001945030.2|	69.7	267	65	5	1	765	1	263	1.2e-100	373.2	PREDICTED: zinc finger protein 347 isoform X1	Acyrthosiphon pisum	3086
DCR/hiseq/c114471_g1_i2|m.145474	gi|281209366|gb|EFA83534.1|	73.5	166	44	0	4	501	383	548	5.1e-78	298.5	paxillin	Polysphondylium pallidum PN500	9735
V/hiseq/c46854_g1_i2|m.19932	gi|193587354|ref|XP_001950112.1|	91.5	470	40	0	1	1410	1	470	5.8e-257	893.3	PREDICTED: ras association domain-containing protein 4	Acyrthosiphon pisum	9436
V/hiseq/c61368_g2_i1|m.59656	gi|328699230|ref|XP_003240873.1|	96.7	866	29	0	1	2598	1513	2378	0	1657.5	PREDICTED: spectrin beta chain isoform X1	Acyrthosiphon pisum	7498
V_2_3-6kb/008937|m.277959	gi|328699232|ref|XP_001950095.2|	88.3	77	9	0	1	231	1178	1254	1.9e-29	135.6	PREDICTED: spectrin beta chain isoform X4	Acyrthosiphon pisum	7498
SDN/miseq/c18429_g1_i1|m.14520	gi|15232703|ref|NP_188206.1|	28.6	290	180	8	7	849	17	288	1.2e-29	128.3	putative delta 9 desaturase	Arabidopsis thaliana	7195
DCR/hiseq/c99982_g1_i1|m.88354	gi|630184996|ref|XP_007846609.1|	75.9	224	54	0	1	672	13	236	2.2e-100	373.2	glycoside hydrolase family 61 protein	Moniliophthora roreri MCA 2997	8856
V_1_3-6kb/026470|m.248921	gi|641678036|ref|XP_008188006.1|	95.9	122	5	0	19	384	1356	1477	2.5e-59	236.1	PREDICTED: LOW QUALITY PROTEIN: spectrin alpha chain	Acyrthosiphon pisum	7498
V_1_3-6kb/026470|m.248920	gi|380030028|ref|XP_003698661.1|	89.9	168	17	0	1	504	1683	1850	3.5e-79	301.2	PREDICTED: LOW QUALITY PROTEIN: spectrin alpha chain-like	Apis florea	7498
V_1_3-6kb/026470|m.248923	gi|501295888|dbj|BAN20944.1|	96.6	87	3	0	4	264	270	356	5.7e-40	171.4	spectrin	Riptortus pedestris	7498
NACLR/hiseq/c64718_g2_i2|m.53623	gi|391328020|ref|XP_003738491.1|	59.6	99	40	0	1	297	1	99	3.9e-29	134.4	PREDICTED: muscle LIM protein Mlp84B-like	Metaseiulus occidentalis	9436
V_3_3-6kb/019501|m.367093	gi|193695146|ref|XP_001946372.1|	81.6	234	42	1	4	702	762	995	8.8e-105	386.7	uninformative	Acyrthosiphon pisum	3086
Wound/hiseq/c64519_g1_i1|m.30705	gi|512900044|ref|XP_004924796.1|	81.5	356	48	6	1	1059	1	341	3.6e-179	634.4	PREDICTED: four and a half LIM domains protein 2-like isoform X3	Bombyx mori	9735
S_2_3-6kb/001313|m.70294	gi|302760255|ref|XP_002963550.1|	54.7	75	32	2	112	330	6	80	6e-14	84	family 2 glycosyltransferase	Selaginella moellendorffii	7372
V_2_3-6kb/012128|m.285337	gi|641649644|ref|XP_008186540.1|	91.8	306	25	0	4	921	156	461	7e-158	564.7	PREDICTED: nesprin-1-like	Acyrthosiphon pisum	8237
V_2_3-6kb/008937|m.277957	gi|328699230|ref|XP_003240873.1|	98.3	235	4	0	10	714	1298	1532	1.7e-125	455.7	PREDICTED: spectrin beta chain isoform X1	Acyrthosiphon pisum	7498
V/hiseq/c59459_g1_i1|m.50681	gi|328712855|ref|XP_001950781.2|	45	571	292	6	10	1716	6	556	3.6e-150	538.9	PREDICTED: major facilitator superfamily domain-containing protein 6-like	Acyrthosiphon pisum	9867
SDN/miseq/c13107_g1_i1|m.8791	gi|242247077|ref|NP_001156221.1|	45	313	171	1	34	972	10	321	6.1e-88	331.3	stearoyl-coa desaturase-like	Acyrthosiphon pisum	9595
BRN/hiseq/c6329_g1_i2|m.1295	gi|15221395|ref|NP_172100.1|	33.3	147	83	5	55	471	155	294	1.2e-12	71.2	delta-9 desaturase-like 2 protein	Arabidopsis thaliana	7195
V_1_3-6kb/015317|m.222149	gi|328721179|ref|XP_001949072.2|	87.9	224	27	0	1	672	1475	1698	1.9e-109	402.1	PREDICTED: fatty acid synthase-like	Acyrthosiphon pisum	8060
V/hiseq/c60782_g1_i1|m.56722	gi|328720798|ref|XP_001947579.2|	70.8	284	72	3	1	819	343	626	2.2e-120	439.1	PREDICTED: zinc finger protein 84-like	Acyrthosiphon pisum	3086
V_3_3-6kb/011310|m.348412	gi|328717225|ref|XP_001945030.2|	78.6	612	123	5	1	1818	252	861	1e-293	1015.8	PREDICTED: zinc finger protein 347 isoform X1	Acyrthosiphon pisum	3086
V_2_3-6kb/002063|m.261937	gi|328719285|ref|XP_003246718.1|	98.5	198	3	0	1	594	1	198	1.9e-108	398.7	PREDICTED: band 4.1-like protein 5 isoform X1	Acyrthosiphon pisum	8793
S_1_3-6kb/001616|m.3959	gi|757377323|gb|KIR82717.1|	21.1	284	224	0	7	858	1594	1877	6.3e-10	73.9	hypothetical protein I306_00162	Cryptococcus gattii EJB2	7882
SDN/miseq/c59527_g1_i1|m.71099	gi|345483434|ref|XP_001602865.2|	70.9	306	86	2	67	975	30	335	1.1e-137	496.5	PREDICTED: vesicular integral-membrane protein VIP36-like	Nasonia vitripennis	9725
V/hiseq/c30391_g2_i1|m.8596	gi|187111142|ref|NP_001119674.1|	93.2	365	22	2	1	1086	1	365	7.3e-207	726.5	fatty acid desaturase	Acyrthosiphon pisum	9595
DCS1kb_3/018632|m.92240	gi|15232703|ref|NP_188206.1|	31.1	251	149	6	58	783	53	288	6.1e-27	119	putative delta 9 desaturase	Arabidopsis thaliana	7195
V_2_3-6kb/012530|m.286311	gi|328720389|ref|XP_003247015.1|	94.6	224	12	0	1	672	413	636	1.2e-114	419.5	PREDICTED: spectrin beta chain, non-erythrocytic 1 isoform X2	Acyrthosiphon pisum	7498
V_2_3-6kb/001939|m.261624	gi|328712100|ref|XP_001946127.2|	94.7	476	25	0	109	1536	255	730	3.7e-281	973.8	PREDICTED: zinc finger and SCAN domain-containing protein 2-like	Acyrthosiphon pisum	3086
V/hiseq/c62800_g3_i3|m.67619	gi|328703181|ref|XP_001944600.2|	61.1	1591	589	15	1	4746	631	2200	0	1928.7	PREDICTED: fatty acid synthase-like	Acyrthosiphon pisum	8060
V_1_3-6kb/015459|m.222496	gi|328699232|ref|XP_001950095.2|	99.1	213	2	0	1	639	84	296	2.5e-117	428.3	PREDICTED: spectrin beta chain isoform X4	Acyrthosiphon pisum	8237
V_1_3-6kb/015459|m.222495	gi|328699230|ref|XP_003240873.1|	99.3	574	4	0	1	1722	370	943	0	1125.5	PREDICTED: spectrin beta chain isoform X1	Acyrthosiphon pisum	7498
V_1_3-6kb/002414|m.191859	gi|328721100|ref|XP_003247211.1|	73.5	438	99	6	1	1272	62	496	2.4e-177	628.6	PREDICTED: EH domain-binding protein 1 isoform X2	Acyrthosiphon pisum	8237
V/hiseq/c66448_g1_i1|m.84107	gi|193598927|ref|XP_001944466.1|	75.2	690	168	3	1	2064	1	689	0	1077.4	PREDICTED: peroxidase-like isoform X1	Acyrthosiphon pisum	8280
DCR/hiseq/c4764_g1_i1|m.1527	gi|598041253|ref|XP_007349999.1|	70.7	365	103	2	16	1101	34	397	4.7e-153	548.9	cellulase-domain-containing protein	Auricularia delicata TFB-10046 SS5	9176
DCS_1kb/017734|m.122543	gi|15221393|ref|NP_172098.1|	30.7	309	179	10	73	957	4	291	1.4e-30	131.3	delta-9 acyl-lipid desaturase 1	Arabidopsis thaliana	7195
V/hiseq/c68118_g1_i1|m.84976	gi|193610695|ref|XP_001951107.1|	70.2	564	164	2	4	1683	1	564	1.9e-243	848.6	PREDICTED: esterase FE4-like isoform 1	Acyrthosiphon pisum	6936
V/hiseq/c63623_g1_i1|m.72870	gi|328707788|ref|XP_003243504.1|	72.6	420	114	1	1	1260	1	419	1.8e-185	655.6	PREDICTED: major facilitator superfamily domain-containing protein 6-like	Acyrthosiphon pisum	9867
S_3_3-6kb/012766|m.159012	gi|91089385|ref|XP_973800.1|	53.8	93	41	2	19	294	767	858	3.5e-18	98.6	PREDICTED: zinc finger protein 271 isoform X2	Tribolium castaneum	3086
V/hiseq/c63941_g12_i1|m.75191	gi|641664259|ref|XP_008182946.1|	82.8	338	30	4	49	999	1	331	4.7e-152	545.4	PREDICTED: smoothelin	Acyrthosiphon pisum	8237
V/hiseq/c55380_g1_i2|m.37512	gi|328712849|ref|XP_003244921.1|	59	564	217	5	13	1704	3	552	6.3e-197	694.1	PREDICTED: major facilitator superfamily domain-containing protein 6-like isoform 1	Acyrthosiphon pisum	9867
DCR/hiseq/c105049_g2_i1|m.112350	gi|1438949|gb|AAB04132.1|	77.4	553	103	12	1	1632	1	540	1.1e-238	833.9	cutinase G-box binding protein	Nectria haematococca mpVI	3086
V/hiseq/c59688_g2_i2|m.51579	gi|328706134|ref|XP_001951888.2|	91.1	425	37	1	1	1272	1	425	3.9e-223	780.8	PREDICTED: tyrosine-protein phosphatase non-receptor type 21-like	Acyrthosiphon pisum	8793
V_2_3-6kb/006996|m.273596	gi|328699164|ref|XP_001946570.2|	81.6	158	29	0	1	474	457	614	5.1e-72	277.3	PREDICTED: fatty acyl-CoA hydrolase precursor, medium chain-like	Acyrthosiphon pisum	6936
V_2_3-6kb/006996|m.273598	gi|328699164|ref|XP_001946570.2|	70.9	134	32	1	4	384	38	171	1.2e-50	206.1	PREDICTED: fatty acyl-CoA hydrolase precursor, medium chain-like	Acyrthosiphon pisum	6936
V/hiseq/c59933_g8_i1|m.52694	gi|328696527|ref|XP_003240053.1|	74.3	643	153	9	1	1908	1	638	6.2e-294	1016.5	PREDICTED: zinc finger protein 181-like isoform 1	Acyrthosiphon pisum	3086
DCR/hiseq/c106956_g1_i1|m.124232	gi|15230725|ref|NP_187297.1|	31.4	274	161	10	97	882	11	269	2.2e-23	107.1	membrane-associated elongase-like protein	Arabidopsis thaliana	8628
V_1kb/016411|m.887345	gi|193634236|ref|XP_001944681.1|	66.9	130	35	2	1	369	1	129	2.7e-38	165.2	PREDICTED: innexin inx2	Acyrthosiphon pisum	9564
V_1kb/016411|m.887347	gi|193634236|ref|XP_001944681.1|	67	112	25	3	1	330	140	241	2.5e-31	141.7	PREDICTED: innexin inx2	Acyrthosiphon pisum	9564
V/hiseq/c59513_g1_i1|m.50860	gi|193606023|ref|XP_001943151.1|	85.9	496	61	2	1	1488	1	487	1e-259	902.5	PREDICTED: zinc finger protein 37	Acyrthosiphon pisum	3086
V_1_3-6kb/025764|m.247231	gi|193598869|ref|XP_001951916.1|	80.7	305	54	2	13	927	1	300	8e-138	496.9	PREDICTED: peroxidase-like isoform X1	Acyrthosiphon pisum	8280
SDN/miseq/c15244_g1_i1|m.10794	gi|91090560|ref|XP_971544.1|	67.5	342	99	6	1	1017	1	333	1.1e-132	479.9	PREDICTED: elongation of very long chain fatty acids protein AAEL008004	Tribolium castaneum	8628
V/hiseq/c35752_g1_i1|m.10415	gi|328713055|ref|XP_001947415.2|	70.5	594	169	2	187	1962	8	597	1e-259	902.9	PREDICTED: peroxidase-like	Acyrthosiphon pisum	8280
V/hiseq/c55462_g1_i3|m.37719	gi|328697842|ref|XP_001942978.2|	97.7	570	11	1	7	1716	5	572	0	1105.9	PREDICTED: moesin/ezrin/radixin homolog 1 isoform X1	Acyrthosiphon pisum	8793
BRN/hiseq/c37813_g1_i2|m.8542	gi|331240883|ref|XP_003333091.1|	66.1	327	111	0	13	993	211	537	3.6e-128	464.9	bleomycin hydrolase	Puccinia graminis f. sp. tritici CRL 75-36-700-3	9672
V/hiseq/c63641_g1_i4|m.72997	gi|328718868|ref|XP_001948568.2|	51.7	724	328	14	1	2154	367	1074	8.9e-217	760.4	uninformative	Acyrthosiphon pisum	9816
V/hiseq/c53382_g4_i1|m.32139	gi|328722467|ref|XP_003247588.1|	96.2	212	8	0	1372	2007	460	671	1.8e-126	460.3	PREDICTED: PDZ and LIM domain protein Zasp-like isoform 4	Acyrthosiphon pisum	9735
V_3_3-6kb/000913|m.324592	gi|328720391|ref|XP_001946129.2|	73.6	110	28	1	1	327	1	110	1.5e-33	149.1	PREDICTED: spectrin beta chain, non-erythrocytic 1 isoform X1	Acyrthosiphon pisum	8237
V_1_3-6kb/003574|m.194783	gi|328710396|ref|XP_001949630.2|	66.9	290	94	1	1	864	1709	1998	4.2e-102	378.3	PREDICTED: fatty acid synthase-like	Acyrthosiphon pisum	8060
NACLR/hiseq/c56434_g1_i1|m.35588	gi|160333386|ref|NP_001103762.1|	59.8	117	40	2	1	330	1	117	1.8e-34	152.1	muscle LIM protein isoform 1	Bombyx mori	9436
JASS/hiseq/c56580_g1_i1|m.34224	gi|662523344|gb|KEQ80738.1|	71.2	473	127	6	1	1410	1	467	3.6e-190	672.5	beta-glucanosyltransferase	Aureobasidium pullulans EXF-150	9271
Wound/hiseq/c36639_g1_i1|m.8838	gi|124487682|gb|ABN11929.1|	63.2	76	28	0	1	228	284	359	1.3e-20	107.1	juvenile hormone esterase-like protein	Maconellicoccus hirsutus	6936
SDN/miseq/c4827_g1_i1|m.3014	gi|328699164|ref|XP_001946570.2|	44.5	600	297	13	1	1737	105	689	2.5e-132	479.6	PREDICTED: fatty acyl-CoA hydrolase precursor, medium chain-like	Acyrthosiphon pisum	6936
SDN/miseq/c6174_g1_i1|m.3928	gi|328703083|ref|XP_001950758.2|	93.1	827	57	0	1	2481	71	897	0	1567.7	PREDICTED: alpha-actinin, sarcomeric isoform X2	Acyrthosiphon pisum	8237
V_2_3-6kb/009846|m.280066	gi|328699230|ref|XP_003240873.1|	92.5	106	7	1	1	315	1052	1157	4.1e-49	200.7	PREDICTED: spectrin beta chain isoform X1	Acyrthosiphon pisum	7498
V_1_3-6kb/027517|m.251329	gi|328721179|ref|XP_001949072.2|	86.4	140	19	0	10	429	1934	2073	1.5e-59	235.7	PREDICTED: fatty acid synthase-like	Acyrthosiphon pisum	8060
V_3_3-6kb/022457|m.373761	gi|193582612|ref|XP_001944230.1|	86.8	106	11	2	1	312	167	271	9.5e-49	199.5	PREDICTED: zinc finger protein 2 homolog	Acyrthosiphon pisum	3086
Wound/hiseq/c69423_g1_i1|m.44511	gi|328697842|ref|XP_001942978.2|	80.6	180	34	1	1	540	394	572	7.3e-75	287	PREDICTED: moesin/ezrin/radixin homolog 1 isoform X1	Acyrthosiphon pisum	8793
NACLR/hiseq/c36740_g1_i1|m.16759	gi|226491348|ref|NP_001142253.1|	70.7	540	153	3	1	1605	1	540	2.8e-223	781.6	uninformative	Zea mays	9271
Wound/hiseq/c62896_g3_i1|m.27393	gi|328725573|ref|XP_003248533.1|	42.1	399	119	26	10	1038	161	503	2.3e-53	216.5	uninformative	Acyrthosiphon pisum	3086
SDN/miseq/c22443_g1_i4|m.20514	gi|160333386|ref|NP_001103762.1|	79.3	415	79	2	1	1233	83	494	2.3e-209	734.9	muscle LIM protein isoform 1	Bombyx mori	9436
DCR/hiseq/c96403_g1_i1|m.75322	gi|618805271|ref|XP_007305395.1|	80.7	135	26	0	1	405	112	246	2.3e-57	229.6	glycoside hydrolase	Stereum hirsutum FP-91666 SS1	8856
SDN/miseq/c23769_g1_i1|m.23117	gi|187111142|ref|NP_001119674.1|	66.6	368	109	4	1	1071	1	365	7e-154	550.4	fatty acid desaturase	Acyrthosiphon pisum	9595
BRS/miseq/c16971_g1_i1|m.15340	gi|15221395|ref|NP_172100.1|	30.5	154	97	3	40	501	151	294	3.6e-13	73.2	delta-9 desaturase-like 2 protein	Arabidopsis thaliana	7195
V/hiseq/c64268_g3_i2|m.77549	gi|328718868|ref|XP_001948568.2|	42.6	453	238	13	1	1323	628	1070	2.7e-92	346.3	uninformative	Acyrthosiphon pisum	9816
NACLR/hiseq/c74572_g1_i1|m.84802	gi|15232703|ref|NP_188206.1|	29.2	291	178	8	142	984	16	288	1.5e-30	131.3	putative delta 9 desaturase	Arabidopsis thaliana	7195
V/hiseq/c58144_g1_i3|m.45872	gi|193596515|ref|XP_001944997.1|	76.7	403	68	9	1	1152	1	396	4e-171	607.8	PREDICTED: transcriptional repressor CTCFL-like isoform 1	Acyrthosiphon pisum	3086
V/hiseq/c38061_g2_i2|m.12052	gi|193647907|ref|XP_001951564.1|	87.5	456	57	0	1	1368	1	456	1.9e-241	841.6	PREDICTED: bleomycin hydrolase	Acyrthosiphon pisum	9672
Wound/hiseq/c62122_g1_i1|m.26098	gi|328701144|ref|XP_001952818.2|	63.9	363	110	5	4	1083	1	345	5.3e-133	481.1	PREDICTED: elongation of very long chain fatty acids protein AAEL008004-like	Acyrthosiphon pisum	8628
V_2_3-6kb/001718|m.261063	gi|222355764|gb|ACM48567.1|	43.4	136	58	6	67	432	140	270	3.6e-16	92.8	JAMYC	Taxus cuspidata	9154
V1_1kb_3/024657|m.821178	gi|326320000|ref|NP_001191869.1|	85.5	330	47	1	1	990	1	329	3e-175	621.3	fatty acid desaturase-like	Acyrthosiphon pisum	9595
V/hiseq/c59841_g1_i3|m.52265	gi|328696664|ref|XP_001943200.2|	84.4	307	48	0	1	921	1	307	1.6e-159	568.9	PREDICTED: elongation of very long chain fatty acids protein AAEL008004-like isoform X2	Acyrthosiphon pisum	8628
S_2_3-6kb/016349|m.102492	gi|156542727|ref|XP_001604034.1|	73.3	195	50	1	1	585	113	305	1.2e-78	299.7	PREDICTED: innexin inx2	Nasonia vitripennis	9564
V/hiseq/c53588_g1_i1|m.32667	gi|193603478|ref|XP_001952501.1|	89.2	37	4	0	944	834	109	145	6.8e-12	76.3	PREDICTED: VIP36-like protein	Acyrthosiphon pisum	9725
V_2_3-6kb/003325|m.265026	gi|115479227|ref|NP_001063207.1|	71.4	49	14	0	157	303	17	65	4.1e-13	81.3	Os09g0422500	Oryza sativa	7372
Wound/hiseq/c63686_g1_i1|m.28909	gi|328721179|ref|XP_001949072.2|	60.1	669	260	4	1	2004	1741	2403	2.4e-227	795.4	PREDICTED: fatty acid synthase-like	Acyrthosiphon pisum	8060
V/hiseq/c61103_g1_i2|m.58325	gi|193620397|ref|XP_001944248.1|	88.3	343	39	1	1	1026	1	343	9e-183	646.4	PREDICTED: acyl-CoA Delta(11) desaturase	Acyrthosiphon pisum	9595
V_1kb/016269|m.887127	gi|328712849|ref|XP_003244921.1|	56.4	181	77	2	13	552	3	182	1.1e-49	204.1	PREDICTED: major facilitator superfamily domain-containing protein 6-like isoform 1	Acyrthosiphon pisum	9867
S_1_3-6kb/011553|m.25408	gi|328697842|ref|XP_001942978.2|	81	289	52	1	1	867	287	572	7.2e-125	453.8	PREDICTED: moesin/ezrin/radixin homolog 1 isoform X1	Acyrthosiphon pisum	8793
S_1_3-6kb/011553|m.25407	gi|383852553|ref|XP_003701791.1|	85.4	268	39	0	1	804	1	268	8.4e-132	476.9	PREDICTED: moesin/ezrin/radixin homolog 1-like isoform 1	Megachile rotundata	8793
V/hiseq/c58358_g1_i2|m.46607	gi|328708872|ref|XP_003243821.1|	59.8	373	140	4	37	1131	23	393	4e-123	448.4	PREDICTED: peroxidase-like	Acyrthosiphon pisum	8280
V/hiseq/c63320_g5_i1|m.70949	gi|238231382|ref|NP_001154177.1|	66.5	535	155	8	1	1548	10	539	9.7e-213	746.5	uninformative	Acyrthosiphon pisum	3086
SDN/miseq/c17283_g1_i1|m.13088	gi|193591708|ref|XP_001944463.1|	69.8	394	115	3	1	1176	1	392	2.1e-167	595.5	PREDICTED: innexin inx3	Acyrthosiphon pisum	9564
V/hiseq/c64800_g1_i4|m.81611	gi|641667723|ref|XP_008184190.1|	65.2	316	103	4	1	942	717	1027	5.9e-112	412.1	PREDICTED: tenascin-like isoform X2	Acyrthosiphon pisum	9816
NACLR/hiseq/c55745_g1_i2|m.34673	gi|749863162|gb|KIJ33747.1|	78.4	134	28	1	1	402	99	231	2.8e-55	222.6	lytic polysaccharide monooxygenase	Sphaerobolus stellatus SS14	8856
V/hiseq/c59750_g1_i2|m.51877	gi|328718191|ref|XP_001951747.2|	80.4	326	61	2	103	1077	1	324	1e-152	546.6	PREDICTED: esterase FE4-like	Acyrthosiphon pisum	6936
BRS/miseq/c19756_g2_i3|m.19859	gi|599417814|ref|XP_007415666.1|	60.5	362	138	3	22	1107	9	365	7.2e-125	455.3	family 5 glycoside hydrolase	Melampsora larici-populina 98AG31	9176
V_2_3-6kb/009677|m.279659	gi|328699232|ref|XP_001950095.2|	98.1	366	7	0	1	1098	1805	2170	1.3e-201	709.1	PREDICTED: spectrin beta chain isoform X4	Acyrthosiphon pisum	7498
V/hiseq/c59006_g1_i2|m.48932	gi|641649192|ref|XP_008185071.1|	89.4	1073	112	1	1	3213	360	1432	0	2007.6	PREDICTED: LOW QUALITY PROTEIN: peroxidasin-like	Acyrthosiphon pisum	8280
V_3_3-6kb/015137|m.357195	gi|641664379|ref|XP_001943157.3|	96.2	319	12	0	1	957	1	319	6.1e-181	641.3	PREDICTED: FERM, RhoGEF and pleckstrin domain-containing protein 2	Acyrthosiphon pisum	8793
V/hiseq/c53543_g1_i1|m.32538	gi|328726418|ref|XP_003248889.1|	46.4	366	196	0	268	1365	14	379	1.2e-105	390.6	PREDICTED: zinc finger protein 271-like	Acyrthosiphon pisum	3086
Wound/hiseq/c55123_g1_i1|m.17605	gi|328721613|ref|XP_001950655.2|	38.4	531	297	15	34	1569	29	548	1.3e-95	357.5	PREDICTED: esterase E4-like	Acyrthosiphon pisum	6936
SDN/miseq/c30042_g2_i1|m.41633	gi|328718963|ref|XP_001951456.2|	39.4	436	237	12	1	1269	119	540	4e-79	302.4	PREDICTED: esterase FE4-like isoform X2	Acyrthosiphon pisum	6936
V/hiseq/c20340_g3_i1|m.5154	gi|193718315|ref|XP_001950563.1|	88.5	497	51	4	1	1476	1	496	2.4e-282	977.6	PREDICTED: muscle LIM protein Mlp84B-like isoform 1	Acyrthosiphon pisum	9436
DCR/hiseq/c84167_g1_i1|m.45400	gi|169846576|ref|XP_001830003.1|	53.7	397	151	8	4	1107	1	393	1.9e-114	419.5	lectin	Coprinopsis cinerea okayama7#130	9725
DCR/hiseq/c103820_g1_i4|m.105673	gi|630342001|ref|XP_007860301.1|	57.4	491	184	8	1	1431	1	480	8e-153	548.5	glycoside hydrolase/deacetylase	Gloeophyllum trabeum ATCC 11539	9817
DCR/hiseq/c102029_g1_i3|m.97248	gi|631235376|ref|XP_007912610.1|	82.9	321	51	1	22	972	2	322	2e-160	573.2	putative catechol -dioxygenase 1 protein	Togninia minima UCRPA7	9344
DCR/hiseq/c75860_g1_i1|m.33403	gi|544218123|ref|XP_005539205.1|	38.4	125	62	2	70	444	167	276	7.4e-17	94	similar to long chain fatty acid elongation enzyme Elo1p	Cyanidioschyzon merolae	8628
V_1_3-6kb/003374|m.194260	gi|328697201|ref|XP_001946001.2|	90	160	16	0	1	480	799	958	1.6e-86	325.5	PREDICTED: zinc finger protein 208-like	Acyrthosiphon pisum	3086
V/hiseq/c37831_g1_i1|m.11862	gi|193591708|ref|XP_001944463.1|	87.2	390	49	1	7	1176	4	392	6.2e-204	716.8	PREDICTED: innexin inx3	Acyrthosiphon pisum	9564
V_3_3-6kb/014589|m.355972	gi|328696527|ref|XP_003240053.1|	60	125	50	0	1	375	594	718	1.1e-40	172.9	PREDICTED: zinc finger protein 181-like isoform 1	Acyrthosiphon pisum	3086
V/hiseq/c52077_g1_i2|m.29238	gi|328721613|ref|XP_001950655.2|	66.9	543	176	3	4	1629	16	555	4.7e-226	790.8	PREDICTED: esterase E4-like	Acyrthosiphon pisum	6936
V/hiseq/c52105_g2_i1|m.29313	gi|512900044|ref|XP_004924796.1|	83.7	349	47	3	4	1050	4	342	2.9e-184	651.4	PREDICTED: four and a half LIM domains protein 2-like isoform X3	Bombyx mori	9735
V_1_3-6kb/027517|m.251330	gi|328721179|ref|XP_001949072.2|	82	100	18	0	10	309	1593	1692	1.2e-39	169.5	PREDICTED: fatty acid synthase-like	Acyrthosiphon pisum	8060
V/hiseq/c48215_g1_i2|m.22020	gi|193678965|ref|XP_001950183.1|	97.5	433	11	0	1	1299	1	433	1.4e-262	911.8	PREDICTED: zinc finger protein OZF-like	Acyrthosiphon pisum	3086
V/hiseq/c56789_g1_i3|m.41514	gi|328705166|ref|XP_001945190.2|	90.5	2230	205	2	1	6687	171	2395	0	4047.7	PREDICTED: fatty acid synthase-like isoform X1	Acyrthosiphon pisum	8060
SDN/miseq/c23019_g1_i1|m.21628	gi|328696664|ref|XP_001943200.2|	77.7	305	61	2	34	948	9	306	9e-145	520	PREDICTED: elongation of very long chain fatty acids protein AAEL008004-like isoform X2	Acyrthosiphon pisum	8628
V_1kb/023278|m.898132	gi|193643662|ref|XP_001947851.1|	54.5	387	173	2	4	1158	56	441	1e-129	470.3	PREDICTED: major facilitator superfamily domain-containing protein 6-A-like	Acyrthosiphon pisum	9867
V/hiseq/c53588_g1_i5|m.32672	gi|193603478|ref|XP_001952501.1|	84.5	330	50	1	28	1017	13	341	7.3e-169	600.1	PREDICTED: VIP36-like protein	Acyrthosiphon pisum	9725
SDN/miseq/c42759_g1_i1|m.62280	gi|193629629|ref|XP_001949364.1|	44.3	535	265	16	55	1614	42	558	2.5e-110	406.4	PREDICTED: esterase E4-like	Acyrthosiphon pisum	6936
V/hiseq/c64268_g2_i3|m.77556	gi|328718868|ref|XP_001948568.2|	61.9	312	109	6	13	936	765	1070	4.8e-106	391.3	uninformative	Acyrthosiphon pisum	9816
