# Supplementary material for: Assessing the Gene Content of the Megagenome: Sugar Pine (Pinus lambertiana)
Source: G3 (Bethesda). 2016 Oct 31;6(12):3787–802. doi: 10.1534/g3.116.032805 (PMC5144951; doi:10.1534/g3.116.032805)
Supplement: Supplemental Material [file supp_g3.116.032805_TableS9.xls]

## Sheet: Sheet1
Table S9. MicroRNA precursors identified in P. lambertiana transcripts
ID	annotation	MirBase accession	MiRBase plant species	Transcript ID	Transcript length (nt)	miRNA length (nt)	miRNA sequence	MFEI index	Precursor length (nt)	Precursor sequence
High quality
PILAmiRNA_012	pta-miR1315	MIMAT0009132	Pinus taeda	DCS/hiseq/c50678_g1_i2	549	22	UGGAGGCCUGUCAGGUUCCCAA	-0.885	167	AAGACUUUGGAGGCCUGUCAGGUUCCCAAAGAGCGUCUACAGAUUGGAGAACAGGUACAAGCUAAGACUUUGGAGGUCCAUCAAGUUGUCGAACCAGAAUCCGGUCUGGGAGUGUCUCCAUAUGCUCCUAGACUCAUUGGGAAAUAUGACGAGCCUCCAAAGUCUUA
PILAmiRNA_022	ath-miR407	MIMAT0001010	Arabidopsis thaliana	JASS/hiseq/c55068_g2_i1	609	22	UUAAAAUACAUAUACUUUUCGU	-2.128	100	UAAAAUCCUUUUAAAAUACAUAUACUUUUCGUUAUUAGGCCUUAACAACACUGUGUUUCAACCUAAUAACGAAAAGUAUGUGUAUUUUAAAAGGAUUUUA
PILAmiRNA_044	pta-miR1315	MIMAT0009132	Pinus taeda	BRS/miseq/c19657_g1_i1	766	21	UGGAGGCCCGUCAGAUUCUCA	-1.06	307	AGGGAGCGUCUGCAUAGUGGAGCACCAGGACAAGUCAAGAUCUUGAAGGCCCCGUCAGCGUCCAAAACGAGUCUGGGAGCCUCUGCAAAGUGGAACAGCCACUCCAGUCAAGAUCUUGGAGGCCCGUCAGAUUCUCAACCCAGUGGAGCACCAGCCCAGAUUCAGUUGGGAACUUGACGGGCCUCAAACAUUUUGAUUUGCACCACUGUUCCACUUUGCAGGUUGUGCCAGAUUCGGUUGGGAAUUUGACGGGCUUCGAAUAUCUUGAUUUGCACCGGUGUUCCACUCUGCAGGUUCUCCCAAAUUU
PILAmiRNA_026	pde-miR1314	MIMAT0025351	Pinus densata	M_S1/c86063_g1_i1	346	22	CGGCCUCGAAUGUUAGGAGAAU	-1.0913	70	AUUCUUCAACAUUAGAGGCCAAUAUAGAAUCAUAUUCUUAUUCUUAAUCGGCCUCGAAUGUUAGGAGAAU
PILAmiRNA_007	pde-miR1313	MIMAT0025350	Pinus densata	Wound/hiseq/c71139_g2_i3	370	21	UGCCAGUGAAAUUGUUGUUGG	-0.845946	94	AUUUCCCUCUAGGGAAAGAUAUUGCAAAUUGGUGAGCAUGCCCAAUUUUGGUGGAAUGUUGCCAGUGAAAUUGUUGUUGGCAAUUUGCAAAUCA
PILAmiRNA_008	pab-miR950-3p	MIMAT0018124	Picea abies	BRS/miseq/c30930_g1_i5	1331	21	UCUUGGACCCGGUGGUUUUGA	-0.872727	67	UGUUGUCUUGGACCCGGUGGUUUUGAACGGCCUAAAUGAUCAUAAACCACCGAGGCCCAAGCCAAUU
PILAmiRNA_009	pde-miR1314	MIMAT0025351	Pinus densata	S/hiseq/c5305_g1_i1	653	22	CGGCCUCGAAUGGUAGGAGAAU	-1.04667	83	UGAAGAGAUUCUUCAACAUUGGAGGCCAAUAUAGAAUCAUAUUCUUAUUCUUAAUCGGCCUCGAAUGGUAGGAGAAUGUUUUC
PILAmiRNA_014	pab-miR950-3p	MIMAT0018124	Picea abies	DCS/hiseq/c62172_g1_i2	2465	20	UUGGGCCUCGGUGGUUUAUG	-0.9625	64	AUUGGCUUGGGCCUCGGUGGUUUAUGAUCAUUUAGGCCGUUCAAAACCACCGGGUCCAAGACAA
PILAmiRNA_023	pab-miR950-3p	MIMAT0018124	Picea abies	BRS/miseq/c30930_g1_i4	1674	21	UCUUGGACCCGGUGGUUUUGA	-0.872727	67	UGUUGUCUUGGACCCGGUGGUUUUGAACGGCCUAAAUGAUCAUAAACCACCGAGGCCCAAGCCAAUU
PILAmiRNA_034	pab-miR950-3p	MIMAT0018124	Picea abies	DCS/hiseq/c62172_g1_i4	2880	20	UUGGGCCUCGGUGGUUUAUG	-0.9625	64	AUUGGCUUGGGCCUCGGUGGUUUAUGAUCAUUUAGGCCGUUCAAAACCACCGGGUCCAAGACAA
PILAmiRNA_036	pab-miR950-3p	MIMAT0018124	Picea abies	NACLR/hiseq/c71326_g1_i3	2143	21	UUGGGCCUCGGUGGUUUAUGA	-1	64	AUUGGCUUGGGCCUCGGUGGUUUAUGAUCGUUUAGGCCGUUCAAAACCACCGGGUCCAAGACAA
PILAmiRNA_040	pab-miR950-3p	MIMAT0018124	Picea abies	DCS/hiseq/c62172_g1_i1	2105	20	UUGGGCCUCGGUGGUUUAUG	-0.9625	64	AUUGGCUUGGGCCUCGGUGGUUUAUGAUCAUUUAGGCCGUUCAAAACCACCGGGUCCAAGACAA
PILAmiRNA_002	stu-miR172e-5p	MIMAT0031294	Solanum tuberosum	M_S1/c23295_g1_i2	1790	21	GCAACAUCAUCAAGGUUUUCA	-0.863889	93	UGUAAAGCAUAAUGAUGUUUCUAUUUCUGAGGGUCUUCAGCAGACGGACUUCUGCAUAGAUCCUUUGUAUGGCAACAUCAUCAAGGUUUUCAA
PILAmiRNA_003	ppe-miR395a-5p	MIMAT0031477	Prunus persica	DCS/hiseq/c48612_g2_i2	1079	20	GUUCCUUCAAAUACUUCCUU	-1.1	93	AGGAGUUCUCUACUAGAUUGUAAGGGAACUCCUAGAGGGGAAGGAUUUGAAUGGGAUUUGCUUCUAGAUGUUCCUUCAAAUACUUCCUUUCAA
PILAmiRNA_005	ppe-miR395a-5p	MIMAT0031477	Prunus persica	Basket/c12457_g1_i2	1122	20	GUUCCUUCAAAUACUUCCUU	-1.1	93	AGGAGUUCUCUACUAGAUUGUAAGGGAACUCCUAGAGGGGAAGGAUUUGAAUGGGAUUUGCUUCUAGAUGUUCCUUCAAAUACUUCCUUUCAA
PILAmiRNA_006	stu-miR172e-5p	MIMAT0031294	Solanum tuberosum	M_S1/c23295_g1_i1	2051	21	GCAACAUCAUCAAGGUUUUCA	-0.863889	93	UGUAAAGCAUAAUGAUGUUUCUAUUUCUGAGGGUCUUCAGCAGACGGACUUCUGCAUAGAUCCUUUGUAUGGCAACAUCAUCAAGGUUUUCAA
PILAmiRNA_011	pta-miR398	MIMAT0005000	Pinus taeda	BRN/hiseq/c71805_g2_i1	488	22	UGUGUUGCAAGGUCACCCUAGU	-0.961905	89	UUCGACUGGGGCGACCUGGGAACACGUUCCUACAUUAAUUUAAACUCUUGGUUUCUCCUGUGAAUGUGUUGCAAGGUCACCCUAGUCGA
PILAmiRNA_013	gma-miR390b-5p	MIMAT0007361	Glycine max	V/hiseq/c54138_g3_i1	458	21	AAGCUCAGGAGGGAUAGCGCC	-1.20857	66	AAAGCUCAGGAGGGAUAGCGCCCACUGCAAAUUUCAAUUUGCGCUGGCGCUAUCCAUCCUGGGCUU
PILAmiRNA_016	pta-miR946a-5p	MIMAT0006791	Pinus taeda	JASS/hiseq/c55300_g1_i3	1291	22	UGUGGAUAAAGAAGGGUUAGGU	-0.962105	253	UGAAGAAAUUGAUGUGUUCAGAUUGUACAGAUGUGGAUAAAGAAGGGUUAGGUAAUAGAAAAUACAAAACCCAUUUAAUGCAGAUUGCAUAAGGGGUUUCUAUUUGUAGAUUGUUGCUGGUUUGAGAUAAAGCAAUUGUGUACCAGCGGCUGUAUUUUGAUGGCCAUGCUCAUUAAUUGGAUUGCCUGUUUGCUCUUUAUCAGCCCCUCUGCUAUCCACAUUCGUACUAAUUUGUCCACAUCAAUUUCUUCGU
PILAmiRNA_024	pta-miR398	MIMAT0005000	Pinus taeda	DCR/hiseq/c108988_g2_i1	689	22	UGUGUUGCAAGGUCACCCUAGU	-0.963636	90	UUUCGACUGGGGCGACCUGGGAACACGUUCCCACAUUAAUCUAAACUCUUGGUUUCUCCUGUGAAUGUGUUGCAAGGUCACCCUAGUCGA
PILAmiRNA_033	pde-miR950	MIMAT0025342	Pinus densata	K_S1/c21038_g2_i2	613	20	UCUGGGCCACGAUGGUUUAU	-1.2	87	AAGGCGAUCUUAACAUCUGGGCCACGAUGGUUUAUUGUUUAUCGUGUAUUUAUCAUAAACCAUGGUGCCCCAGAUGAGAAGAUCGCC
PILAmiRNA_035	pab-miR950-3p	MIMAT0018124	Picea abies	K_S1/c30307_g2_i5	1085	21	UCUGGGUCACGGUGGUUUUGA	-1.14688	62	UCGUCUGGGUCACGGUGGUUUUGAUCAUCGUAAACGAUCAUUAACCACCGUGGCCCUGAGGA
PILAmiRNA_037	pta-miR951	MIMAT0005012	Pinus taeda	S/hiseq/c43281_g2_i3	1184	19	UGUUCUUGACGUCUGGACC	-1.00566	113	AGGAAGCGAGGGUGUUCUUGACGUCUGGACCACGAGGGUUUGCUUUACGUUUCGCAUGAAACAACCAUUAACUUCCGCGGUCCAGUCAUCAUGAACACCUUUGCUUUCAUUUA
PILAmiRNA_038	lus-miR397a	MIMAT0027170	Linum usitatissimum	BRS/miseq/c26040_g1_i1	397	21	AUUGAGAGCAGCGUUCAUGAU	-0.914894	118	GCAAUUACAUCAUUGAGAGCAGCGUUCAUGAUUUUCAGUUGUUGCGGGGCGCAUGCAUUGACCCUUCUAAUAUUUGCAUUUUAUCGUCGGCGCUGCUUUCAAUAAUAUAAUUGCAAAU
PILAmiRNA_045	pde-miR950	MIMAT0025342	Pinus densata	S/hiseq/c33491_g1_i3	570	20	UCUGGGCCACGAUGGUUUAU	-1.1027	90	AAAGGUGAUCUUGACAUCUGGGCCACGAUGGUUUAUUGUUCAUCGUUUAUUUAUGAUAAACCAUGGUGCCGCAGAUGAAAAGAGCACCUU
PILAmiRNA_046	lus-miR397a	MIMAT0027170	Linum usitatissimum	BRS/miseq/c26040_g1_i3	834	21	AUUGAGAGCAGCGUUCAUGAU	-0.914894	118	GCAAUUACAUCAUUGAGAGCAGCGUUCAUGAUUUUCAGUUGUUGCGGGGCGCAUGCAUUGACCCUUCUAAUAUUUGCAUUUUAUCGUCGGCGCUGCUUUCAAUAAUAUAAUUGCAAAU
PILAmiRNA_047	pde-miR950	MIMAT0025342	Pinus densata	DCS/hiseq/c58686_g1_i2	633	20	UCUGCGCCACGAUGGUUUAU	-1.13659	91	GAAGGUGCUCUUCUCAUCUGCGCCACGAUGGUUUAUCAUAAACAAACGAUGAACAGUAAACCAUCGUGGUCCAGAUGUAAGGAUCACCUUC
PILAmiRNA_048	pab-miR947	MIMAT0018160	Picea abies	Neg_S1/c3272_g1_i2	1088	19	UAUCGGAAUCUGUUACUGU	-1.05574	125	GCAGCGGCAGAUUCUGAUAGAAGACUCAGGCAAAGCAUUUGUUGUUGGCAGGUUGAAUGCUUUCGGCAGAACCACCAAUAACAAGGCGGCCGCCUGGUGUCUUGUAUCGGAAUCUGUUACUGUUU
PILAmiRNA_049	pab-miR950-3p	MIMAT0018124	Picea abies	K_S1/c30307_g2_i4	422	21	UCUGGGUCACGGUGGUUUUGA	-1.14688	62	UCGUCUGGGUCACGGUGGUUUUGAUCAUCGUAAACGAUCAUUAACCACCGUGGCCCUGAGGA
PILAmiRNA_051	pab-miR3706	MIMAT0018138	Picea abies	JASS/hiseq/c57540_g1_i2	771	18	UUUGGAGAAUGGAUAGGA	-0.82	67	UUAAGCUUUGGAGAAUGGAUAGGAAAGGGCGUAAUAAUCGUGGUUCCUUCCAUGAUUAAGGUUUAAA
PILAmiRNA_004	ath-miR158a-5p	MIMAT0031873	Arabidopsis thaliana	E1/hiseq/c41993_g3_i2	775	20	CUUAUUCUACAAUUUGGAAA	-1.69474	60	CCUAUAUGCUUAUUCUACAAUUUGGAAAGAGGAACCAAAAUUGUAGAAUAAGCAUAUAGG
PILAmiRNA_015	ppe-miR398b	MIMAT0027328	Prunus persica	NACLR/hiseq/c12430_g1_i2	430	21	CAUGUUCCCAGGUCGCCCCGG	-1.15778	70	GGUCCCGACCGGGGCGAUCUGUGAGAUGGGAUGAUGGACAUGUUCCCAGGUCGCCCCGGUCGGGACCUAU
PILAmiRNA_017	ppe-miR398b	MIMAT0027328	Prunus persica	NACLR/hiseq/c12430_g1_i1	449	21	CAUGUUCCCAGGUCGCCCCGG	-1.15778	70	GGUCCCGACCGGGGCGAUCUGUGAGAUGGGAUGAUGGACAUGUUCCCAGGUCGCCCCGGUCGGGACCUAU
PILAmiRNA_021	pab-miR3710	MIMAT0018143	Picea abies	DCS/hiseq/c60133_g3_i3	528	21	UGGGAAUAUGACGGGCCUCGA	-0.928814	239	UUCCCAACUGAGUCUGGAAGCAUGUGCAGAGCAGAGCACUCGGACAGUGUAAGACUUUGGAGGCCUCUUAGAUUCCCAACUGACUGUGGGGAACUUGACGGGCCUCAAACAUUUUGAUUUGCACCACUGUUCCACAUUGCAGGUUGUCCCAGAUUCGGUUGGGAAUAUGACGGGCCUCGAAUAUCUUGAUUUGCACCAGUGUUCCACUCUGCAGGUUCUCCCAAAUUCGGUUGGGAAUU
PILAmiRNA_030	pab-miR3710	MIMAT0018143	Picea abies	DCS/hiseq/c60133_g3_i2	482	21	UGGGAAUAUGACGGGCCUCGA	-0.928814	239	UUCCCAACUGAGUCUGGAAGCAUGUGCAGAGCAGAGCACUCGGACAGUGUAAGACUUUGGAGGCCUCUUAGAUUCCCAACUGACUGUGGGGAACUUGACGGGCCUCAAACAUUUUGAUUUGCACCACUGUUCCACAUUGCAGGUUGUCCCAGAUUCGGUUGGGAAUAUGACGGGCCUCGAAUAUCUUGAUUUGCACCAGUGUUCCACUCUGCAGGUUCUCCCAAAUUCGGUUGGGAAUU
PILAmiRNA_042	ghr-miR156c	MIMAT0005808	Gossypium hirsutum	Basket/c36816_g1_i1	427	21	UGUCAGAAGGAGUCAGAGCAC	-0.801	208	UGUCAGAAGGAGUCAGAGCACAUAUUAAGGGAAUUCUUCCGCAAUGAUUUCCUAGCCGAGGAAGUCAGCAUUUCUCAGUUGUUGAGCAGUAAAGGAGCAACAGAACUUACAACUCCACCAGGGAGUGCGUAAGCCUUCCGGGGACUGCGCACUAGGGAGAAAGAGGGAGCAAUUCCCCAAAUAUGUAUCCCUUCGAUUCCUUUUGACG
PILAmiRNA_050	gma-miR394a-3p	MIMAT0018341	Glycine max	DCS/hiseq/c39648_g1_i1	389	20	AGCUUGUCUGGCAACACUUU	-0.862963	100	AGCUUGUCUGGCAACACUUUGCUGUUGUUUCGUUUGCGAGGAGGGAUGCGAGUGCUGUGCUGAUUGCUGCGAGUGUGCGGCAGAGUGCUGCUAGACAGUA
low quality
PILAmiRNA_001	ptc-miR169b-3p	MIMAT0022898	Populus trichocarpa	DCS/hiseq/c60029_g2_i1	913	20	GGCAGGUUAUUCUUGACAAC	-2.26071	216	AAGAAGGCAGGUUAUUCUUGACAACAUUCGGGAUAAUGAUGAAGCAGGAGCUAACUAUUUCAAGGAAAUAGAGAUAAACGAAGCACACCGCAAUAAGCUUCAACAGAUGAUUGAUGAAGCUUAUUGCGGUGUGCUUCGUUUAUCUCUAUUUCCUUGAAAUAGUUAGCUCCUGCUUCAUCAUUAUCCCGAAUGUUGUCAAGAAUAACCUGCCUUCUU
PILAmiRNA_039	pta-miR949	MIMAT0005009	Pinus taeda	Wound/hiseq/c69095_g1_i2	734	24	UCUCCGGGAAUCCAAUGCGCCUUC	-1.91901	228	AAGAGGAAGGCGCAUUGGAUUCCCGGAGAGGCUCUCCUUCACCCGCCACUGCGCCGAAGAUGCAGCUGGAAAUAAAAUAGGAGAUUUGGGAGACCCAACCUCAUAGUGUAGGUCAAACAACACUCUGAGGUUGGGUCUCCCAAAUCUCCUAUUUUAUUUCCAGCUGCAUCUUCGGCGCAGUGGCGGGUGAAGGAGAGCCUCUCCGGGAAUCCAAUGCGCCUUCCUCUU
PILAmiRNA_010	pta-miR950a	MIMAT0005010	Pinus taeda	Wound/hiseq/c70898_g4_i1	1209	21	UCUGGUCCUCGAUGGUUUAUU	-1.00714	61	CUUCACGUCUGGUCCUCGAUGGUUUAUUUUACCAAUAAACCAUCUGUCCCAGGCGAGAAGA
PILAmiRNA_018	bdi-miR395c-5p	MIMAT0027074	Brachypodium distachymiR395c-5p	DCR/hiseq/c77782_g1_i1	871	20	GUUCCCUCAAGCACAUUAUG	-1.61719	129	AGAGCGUUUGUGACGAGAAGUUCGUGAGAUACCCAUAGUGUGCUUGAGGGAACCACUCUUUCGUCUGGACUUGGAGGUUCCCUCAAGCACAUUAUGGGUAUCUCACGAACCUCUCGUCACAAACGCUCU
PILAmiRNA_025	hci-miR164a	MIMAT0025502	Helianthus ciliaris	Wound/hiseq/c66872_g3_i2	2034	20	UGGAGAAGCAGCGCAUGGAA	-2.13916	300	AGAGUGACAGAAUCACAGAUAAUGCUCAGUAUUGUUUCCGUGCUUCCCAUGCUUCAUCUUGGUGAGCUCCACCUGAGUCUCCAUGAACAGAUGCAUCCUCUGGAUCUCGAGAUCUCUGAUGAAUUCCAUGCGCUGCUUCUCCAGUAGCAUGAACUGCUGGAGAAGCAGCGCAUGGAAUUCAUCAGAGAUCUCGAGAUCCAGAGGAUGCAUCUGUUCAUGGAGACUCAGGUGGAGCUCACCAAGAUGAAGCAUGGGAAGCACGGAAACAAUACUGAGCAUUAUCUGUGAUUCUGUCACUCU
PILAmiRNA_027	hci-miR164a	MIMAT0025502	Helianthus ciliaris	Wound/hiseq/c66872_g3_i1	1862	20	UGGAGAAGCAGCGCAUGGAA	-2.13916	300	AGAGUGACAGAAUCACAGAUAAUGCUCAGUAUUGUUUCCGUGCUUCCCAUGCUUCAUCUUGGUGAGCUCCACCUGAGUCUCCAUGAACAGAUGCAUCCUCUGGAUCUCGAGAUCUCUGAUGAAUUCCAUGCGCUGCUUCUCCAGUAGCAUGAACUGCUGGAGAAGCAGCGCAUGGAAUUCAUCAGAGAUCUCGAGAUCCAGAGGAUGCAUCUGUUCAUGGAGACUCAGGUGGAGCUCACCAAGAUGAAGCAUGGGAAGCACGGAAACAAUACUGAGCAUUAUCUGUGAUUCUGUCACUCU
PILAmiRNA_032	ath-miR414	MIMAT0001322	Arabidopsis thaliana	DCR/hiseq/c103844_g1_i1	1145	21	UCCUCUUCCUCAUCAUCGUCU	-1.52699	288	GCGCAGAGCGCGAUGAAGACGGUGGAGAUAGUAAGUGUAGCGAUGGCGACGAGGAAGUGCAGUUGAGGGUCCUCUUCCUCAUCAUCGUCUUCGUGGGCUAGACCUUGCGGGUUCAUGAGCAUCUUCGGCAUGGCUGAUCAGAGCGAGAACGAGCGCCUGUCAAAGAUGCUGAUGAACCCGCAAGGCCUUGCCCACGAGGACGACGAUGAGGAAGAGGAGCCUCAACUGCACUUUCUCGUCGCCAUCGCCACUCUUACUAUCUCUACCGUCUUCAUCGCGCUCUGCGCU
PILAmiRNA_041	smo-miR156c	MIMAT0005215	Selaginella moellendorffii	JASS/hiseq/c59378_g1_i1	367	20	UCGACAGAAGAAACAAGCAC	-2.25161	165	UACUUCGACAGAAGAAACAAGCACAUCUCAAAUGGAGGAGAUUGACUGAGAUAACUGUGACUGAAAUAACUGCUUGAAUGUCAUAUUUCUAAGCAGUUAUUUCAGUCACAGUUAUCUCAGUCAAUCUCCUCCAUUUGAGAUGUGCUUGUUUCUUCUGUCGAAGUA
PILAmiRNA_031	pta-miR950a	MIMAT0005010	Pinus taeda	Wound/hiseq/c70898_g4_i3	1297	21	UCUGGUCCUCGAUGGUUUAUU	-1.23	68	CUUCACGUCUGGUCCUCGAUGGUUUAUUGGUUAUUUUACCAAUAAACCAUCUGUCCCAGGCGAGAAGA
